# Supplementary material for: Influences on food supply from elk abundance and precipitation early in the growing season
Source: PLoS One. 2022 Mar 11;17(3):e0264941. doi: 10.1371/journal.pone.0264941 (PMC8916677; doi:10.1371/journal.pone.0264941)
Supplement: S1 Data — (XLSX) [file pone.0264941.s004.xlsx]

## Sheet: vegdav.sans0519
Year	Abundance davison and levee herds	Abundance Davison herd	expansion	low temp OctDec	precip OctDec	Forage biomass	plot	transect	sector
2005	29	29	0	4.42	63.4011	7.79023	1	a	sdav
2005	29	29	0	4.42	63.4011	4.03194	2	a	sdav
2005	29	29	0	4.42	63.4011	8.14074	3	a	sdav
2005	29	29	0	4.42	63.4011	8.8744	4	a	sdav
2005	29	29	0	4.42	63.4011	7.89079	5	a	sdav
2005	29	29	0	4.42	63.4011	8.8744	6	a	sdav
2005	29	29	0	4.42	63.4011	8.50213	7	a	sdav
2005	29	29	0	4.42	63.4011	9.95857	8	a	sdav
2005	29	29	0	4.42	63.4011	8.14074	9	a	sdav
2005	29	29	0	4.42	63.4011	8.31829	10	a	sdav
2005	29	29	0	4.42	63.4011	9.61436	11	a	sdav
2005	29	29	0	4.42	63.4011	10.6985	12	a	sdav
2005	29	29	0	4.42	63.4011	9.5863	13	a	sdav
2005	29	29	0	4.42	63.4011	8.1688	14	a	sdav
2005	29	29	0	4.42	63.4011	9.94769	15	a	sdav
2005	29	29	0	4.42	63.4011	10.32	16	a	sdav
2005	29	29	0	4.42	63.4011	10.32	17	a	sdav
2005	29	29	0	4.42	63.4011	9.40246	18	a	sdav
2005	29	29	0	4.42	63.4011	9.95857	19	a	sdav
2005	29	29	0	4.42	63.4011	11.0599	20	a	sdav
2005	29	29	0	4.42	63.4011	7.79023	21	a	sdav
2005	29	29	0	4.42	63.4011	8.89158	22	a	sdav
2005	29	29	0	4.42	63.4011	10.3371	23	a	sdav
2005	29	29	0	4.42	63.4011	9.76385	24	a	sdav
2005	29	29	0	4.42	63.4011	9.59718	25	a	sdav
2005	29	29	0	4.42	63.4011	9.25297	1	b	sdav
2005	29	29	0	4.42	63.4011	8.50213	2	b	sdav
2005	29	29	0	4.42	63.4011	10.6705	3	b	sdav
2005	29	29	0	4.42	63.4011	12.1269	4	b	sdav
2005	29	29	0	4.42	63.4011	7.87361	5	b	sdav
2005	29	29	0	4.42	63.4011	10.3371	6	b	sdav
2005	29	29	0	4.42	63.4011	8.86352	7	b	sdav
2005	29	29	0	4.42	63.4011	7.59551	8	b	sdav
2005	29	29	0	4.42	63.4011	11.0319	9	b	sdav
2005	29	29	0	4.42	63.4011	9.95857	10	b	sdav
2005	29	29	0	4.42	63.4011	11.4041	11	b	sdav
2005	29	29	0	4.42	63.4011	10.32	12	b	sdav
2005	29	29	0	4.42	63.4011	8.86352	13	b	sdav
2005	29	29	0	4.42	63.4011	11.5708	14	b	sdav
2005	29	29	0	4.42	63.4011	8.8744	15	b	sdav
2005	29	29	0	4.42	63.4011	10.4866	16	b	sdav
2005	29	29	0	4.42	63.4011	8.86352	17	b	sdav
2005	29	29	0	4.42	63.4011	9.94769	18	b	sdav
2005	29	29	0	4.42	63.4011	8.1688	19	b	sdav
2005	29	29	0	4.42	63.4011	8.51301	20	b	sdav
2005	29	29	0	4.42	63.4011	9.97575	21	b	sdav
2005	29	29	0	4.42	63.4011	13.3777	22	b	sdav
2005	29	29	0	4.42	63.4011	9.5863	23	b	sdav
2005	29	29	0	4.42	63.4011	10.0199	24	b	sdav
2005	29	29	0	4.42	63.4011	8.14074	25	b	sdav
2005	29	29	0	4.42	63.4011	8.57435	1	W	cdav
2005	29	29	0	4.42	63.4011	12.655	2	W	cdav
2005	29	29	0	4.42	63.4011	15.3794	3	W	cdav
2005	29	29	0	4.42	63.4011	10.848	4	W	cdav
2005	29	29	0	4.42	63.4011	12.5272	5	W	cdav
2005	29	29	0	4.42	63.4011	14.2953	6	W	cdav
2005	29	29	0	4.42	63.4011	16.2689	7	W	cdav
2005	29	29	0	4.42	63.4011	10.4866	8	W	cdav
2005	29	29	0	4.42	63.4011	12.655	9	W	cdav
2005	29	29	0	4.42	63.4011	19.7161	10	W	cdav
2005	29	29	0	4.42	63.4011	12.1883	11	W	cdav
2005	29	29	0	4.42	63.4011	15.1847	12	W	cdav
2005	29	29	0	4.42	63.4011	8.51301	13	W	cdav
2005	29	29	0	4.42	63.4011	11.9322	14	W	cdav
2005	29	29	0	4.42	63.4011	11.9322	15	W	cdav
2005	29	29	0	4.42	63.4011	13.7391	16	W	cdav
2005	29	29	0	4.42	63.4011	9.76385	17	W	cdav
2005	29	29	0	4.42	63.4011	21.9458	18	W	cdav
2005	29	29	0	4.42	63.4011	11.0427	19	W	cdav
2005	29	29	0	4.42	63.4011	9.76385	20	W	cdav
2005	29	29	0	4.42	63.4011	7.12879	1	c	cdav
2005	29	29	0	4.42	63.4011	20.0666	2	c	cdav
2005	29	29	0	4.42	63.4011	10.4866	3	c	cdav
2005	29	29	0	4.42	63.4011	13.951	4	c	cdav
2005	29	29	0	4.42	63.4011	12.2384	5	c	cdav
2005	29	29	0	4.42	63.4011	10.6705	6	c	cdav
2005	29	29	0	4.42	63.4011	13.5616	7	c	cdav
2005	29	29	0	4.42	63.4011	13.5896	8	c	cdav
2005	29	29	0	4.42	63.4011	9.70862	9	c	cdav
2005	29	29	0	4.42	63.4011	13.5616	10	c	cdav
2005	29	29	0	4.42	63.4011	10.6814	11	c	cdav
2005	29	29	0	4.42	63.4011	12.8388	12	c	cdav
2005	29	29	0	4.42	63.4011	14.718	13	c	cdav
2005	29	29	0	4.42	63.4011	9.65852	14	c	cdav
2005	29	29	0	4.42	63.4011	11.1041	15	c	cdav
2005	29	29	0	4.42	63.4011	10.0199	16	c	cdav
2005	29	29	0	4.42	63.4011	10.0199	17	c	cdav
2005	29	29	0	4.42	63.4011	10.3813	18	c	cdav
2005	29	29	0	4.42	63.4011	10.4866	19	c	cdav
2005	29	29	0	4.42	63.4011	10.1252	20	c	cdav
2005	29	29	0	4.42	63.4011	3.54284	1	d	dav pic
2005	29	29	0	4.42	63.4011	5.34389	2	d	dav pic
2005	29	29	0	4.42	63.4011	3.97979	3	d	dav pic
2005	29	29	0	4.42	63.4011	5.29763	4	d	dav pic
2005	29	29	0	4.42	63.4011	8.53019	5	d	dav pic
2005	29	29	0	4.42	63.4011	3.54284	6	d	dav pic
2005	29	29	0	4.42	63.4011	3.97979	7	d	dav pic
2005	29	29	0	4.42	63.4011	3.54284	8	d	dav pic
2005	29	29	0	4.42	63.4011	3.54284	9	d	dav pic
2005	29	29	0	4.42	63.4011	8.59639	10	d	dav pic
2005	29	29	0	4.42	63.4011	4.34118	1	e	dav pic
2005	29	29	0	4.42	63.4011	3.90423	2	e	dav pic
2005	29	29	0	4.42	63.4011	9.21951	3	e	dav pic
2005	29	29	0	4.42	63.4011	12.4774	4	e	dav pic
2005	29	29	0	4.42	63.4011	4.15996	5	e	dav pic
2005	29	29	0	4.42	63.4011	3.11212	6	e	dav pic
2005	29	29	0	4.42	63.4011	4.75502	7	e	dav pic
2005	29	29	0	4.42	63.4011	0	8	e	dav pic
2005	29	29	0	4.42	63.4011	4.15996	9	e	dav pic
2005	29	29	0	4.42	63.4011	3.86528	10	e	dav pic
2005	29	29	0	4.42	63.4011	7.9569	1	f	W, PC
2005	29	29	0	4.42	63.4011	8.1688	2	f	W, PC
2005	29	29	0	4.42	63.4011	8.8744	3	f	W, PC
2005	29	29	0	4.42	63.4011	7.44602	4	f	W, PC
2005	29	29	0	4.42	63.4011	7.04029	5	f	W, PC
2005	29	29	0	4.42	63.4011	4.57485	6	f	W, PC
2005	29	29	0	4.42	63.4011	5.70527	7	f	W, PC
2005	29	29	0	4.42	63.4011	3.84068	8	f	W, PC
2005	29	29	0	4.42	63.4011	8.59639	9	f	W, PC
2005	29	29	0	4.42	63.4011	9.76385	10	f	W, PC
2005	29	29	0	4.42	63.4011	6.09472	1	g	W, PC
2005	29	29	0	4.42	63.4011	6.10561	2	g	W, PC
2005	29	29	0	4.42	63.4011	3.84068	3	g	W, PC
2005	29	29	0	4.42	63.4011	3.86528	4	g	W, PC
2005	29	29	0	4.42	63.4011	4.71346	5	g	W, PC
2005	29	29	0	4.42	63.4011	4.58806	6	g	W, PC
2005	29	29	0	4.42	63.4011	3.86528	7	g	W, PC
2005	29	29	0	4.42	63.4011	3.86528	8	g	W, PC
2005	29	29	0	4.42	63.4011	4.20207	9	g	W, PC
2005	29	29	0	4.42	63.4011	7.17889	10	g	W, PC
2005	29	29	0	4.42	63.4011	13.0164	1	h	bdav
2005	29	29	0	4.42	63.4011	9.95857	2	h	bdav
2005	29	29	0	4.42	63.4011	12.2936	3	h	bdav
2005	29	29	0	4.42	63.4011	17.1864	4	h	bdav
2005	29	29	0	4.42	63.4011	9.5863	5	h	bdav
2005	29	29	0	4.42	63.4011	10.3091	6	h	bdav
2005	29	29	0	4.42	63.4011	9.95857	7	h	bdav
2005	29	29	0	4.42	63.4011	10.32	8	h	bdav
2005	29	29	0	4.42	63.4011	10.4866	9	h	bdav
2005	29	29	0	4.42	63.4011	11.3932	10	h	bdav
2005	29	29	0	4.42	63.4011	10.6814	11	h	bdav
2005	29	29	0	4.42	63.4011	10.1252	12	h	bdav
2005	29	29	0	4.42	63.4011	11.5156	13	h	bdav
2005	29	29	0	4.42	63.4011	11.1041	14	h	bdav
2005	29	29	0	4.42	63.4011	13.2724	15	h	bdav
2005	29	29	0	4.42	63.4011	8.15162	16	h	bdav
2005	29	29	0	4.42	63.4011	11.0427	17	h	bdav
2005	29	29	0	4.42	63.4011	12.5496	18	h	bdav
2005	29	29	0	4.42	63.4011	12.1659	19	h	bdav
2005	29	29	0	4.42	63.4011	11.2484	20	h	bdav
2005	29	29	0	4.42	63.4011	9.65852	1	i	bdav
2005	29	29	0	4.42	63.4011	9.95857	2	i	bdav
2005	29	29	0	4.42	63.4011	9.5863	3	i	bdav
2005	29	29	0	4.42	63.4011	10.6814	4	i	bdav
2005	29	29	0	4.42	63.4011	8.86352	5	i	bdav
2005	29	29	0	4.42	63.4011	11.0319	6	i	bdav
2005	29	29	0	4.42	63.4011	12.4883	7	i	bdav
2005	29	29	0	4.42	63.4011	9.04107	8	i	bdav
2005	29	29	0	4.42	63.4011	11.4041	9	i	bdav
2005	29	29	0	4.42	63.4011	6.7674	10	i	bdav
2005	29	29	0	4.42	63.4011	7.85157	11	i	bdav
2005	29	29	0	4.42	63.4011	6.74501	12	i	bdav
2005	29	29	0	4.42	63.4011	8.51301	13	i	bdav
2005	29	29	0	4.42	63.4011	9.40246	14	i	bdav
2005	29	29	0	4.42	63.4011	6.15902	15	i	bdav
2005	29	29	0	4.42	63.4011	9.5863	16	i	bdav
2005	29	29	0	4.42	63.4011	8.31829	17	i	bdav
2005	29	29	0	4.42	63.4011	8.51301	18	i	bdav
2005	29	29	0	4.42	63.4011	8.86352	19	i	bdav
2005	29	29	0	4.42	63.4011	7.06745	20	i	bdav
2005	29	29	0	4.42	63.4011	10.4866	1	j	adav
2005	29	29	0	4.42	63.4011	13.5725	2	j	adav
2005	29	29	0	4.42	63.4011	11.4041	3	j	adav
2005	29	29	0	4.42	63.4011	14.2844	4	j	adav
2005	29	29	0	4.42	63.4011	8.96867	5	j	adav
2005	29	29	0	4.42	63.4011	9.76385	6	j	adav
2005	29	29	0	4.42	63.4011	11.8269	7	j	adav
2005	29	29	0	4.42	63.4011	10.1252	8	j	adav
2005	29	29	0	4.42	63.4011	12.5997	9	j	adav
2005	29	29	0	4.42	63.4011	10.0199	10	j	adav
2005	29	29	0	4.42	63.4011	11.1041	11	j	adav
2005	29	29	0	4.42	63.4011	12.8388	12	j	adav
2005	29	29	0	4.42	63.4011	11.0427	13	j	adav
2005	29	29	0	4.42	63.4011	16.8141	14	j	adav
2005	29	29	0	4.42	63.4011	11.7546	15	j	adav
2005	29	29	0	4.42	63.4011	9.65852	16	j	adav
2005	29	29	0	4.42	63.4011	10.6705	17	j	adav
2005	29	29	0	4.42	63.4011	8.8744	18	j	adav
2005	29	29	0	4.42	63.4011	14.2953	19	j	adav
2005	29	29	0	4.42	63.4011	11.9322	20	j	adav
2005	29	29	0	4.42	63.4011	9.23579	1	k	adav
2005	29	29	0	4.42	63.4011	9.23579	2	k	adav
2005	29	29	0	4.42	63.4011	8.93574	3	k	adav
2005	29	29	0	4.42	63.4011	8.31829	4	k	adav
2005	29	29	0	4.42	63.4011	10.4142	5	k	adav
2005	29	29	0	4.42	63.4011	11.7546	6	k	adav
2005	29	29	0	4.42	63.4011	9.04107	7	k	adav
2005	29	29	0	4.42	63.4011	11.0427	8	k	adav
2005	29	29	0	4.42	63.4011	7.20066	9	k	adav
2005	29	29	0	4.42	63.4011	11.0319	10	k	adav
2005	29	29	0	4.42	63.4011	10.848	11	k	adav
2005	29	29	0	4.42	63.4011	7.11547	12	k	adav
2005	29	29	0	4.42	63.4011	4.54679	13	k	adav
2005	29	29	0	4.42	63.4011	8.13534	14	k	adav
2005	29	29	0	4.42	63.4011	10.1922	15	k	adav
2005	29	29	0	4.42	63.4011	9.23579	16	k	adav
2005	29	29	0	4.42	63.4011	9.94769	17	k	adav
2005	29	29	0	4.42	63.4011	9.94769	18	k	adav
2005	29	29	0	4.42	63.4011	12.1269	19	k	adav
2005	29	29	0	4.42	63.4011	14.4067	20	k	adav
2005	29	29	0	4.42	63.4011	3.16773	1	l	Horsebarn
2005	29	29	0	4.42	63.4011	3.90423	2	l	Horsebarn
2005	29	29	0	4.42	63.4011	3.90423	3	l	Horsebarn
2005	29	29	0	4.42	63.4011	4.61612	4	l	Horsebarn
2005	29	29	0	4.42	63.4011	4.92536	5	l	Horsebarn
2005	29	29	0	4.42	63.4011	3.73756	6	l	Horsebarn
2005	29	29	0	4.42	63.4011	3.34811	7	l	Horsebarn
2005	29	29	0	4.42	63.4011	0	8	l	Horsebarn
2005	29	29	0	4.42	63.4011	6.14995	9	l	Horsebarn
2005	29	29	0	4.42	63.4011	4.44663	10	l	Horsebarn
2005	29	29	0	4.42	63.4011	3.82401	11	l	Horsebarn
2005	29	29	0	4.42	63.4011	5.13359	12	l	Horsebarn
2005	29	29	0	4.42	63.4011	0	13	l	Horsebarn
2005	29	29	0	4.42	63.4011	0	14	l	Horsebarn
2005	29	29	0	4.42	63.4011	0	15	l	Horsebarn
2005	29	29	0	4.42	63.4011	0	16	l	Horsebarn
2005	29	29	0	4.42	63.4011	0	17	l	Horsebarn
2005	29	29	0	4.42	63.4011	0	18	l	Horsebarn
2005	29	29	0	4.42	63.4011	0	19	l	Horsebarn
2005	29	29	0	4.42	63.4011	0	20	l	Horsebarn
2005	29	29	0	4.42	63.4011	5.15852	1	m	Horsebarn
2005	29	29	0	4.42	63.4011	3.54284	2	m	Horsebarn
2005	29	29	0	4.42	63.4011	0	3	m	Horsebarn
2005	29	29	0	4.42	63.4011	10.7427	4	m	Horsebarn
2005	29	29	0	4.42	63.4011	4.74414	5	m	Horsebarn
2005	29	29	0	4.42	63.4011	3.93229	6	m	Horsebarn
2005	29	29	0	4.42	63.4011	0	7	m	Horsebarn
2005	29	29	0	4.42	63.4011	4.28279	8	m	Horsebarn
2005	29	29	0	4.42	63.4011	0	9	m	Horsebarn
2005	29	29	0	4.42	63.4011	1.89972	10	m	Horsebarn
2005	29	29	0	4.42	63.4011	3.23984	11	m	Horsebarn
2005	29	29	0	4.42	63.4011	3.86528	12	m	Horsebarn
2005	29	29	0	4.42	63.4011	2.01656	13	m	Horsebarn
2005	29	29	0	4.42	63.4011	4.22435	14	m	Horsebarn
2005	29	29	0	4.42	63.4011	2.40601	15	m	Horsebarn
2005	29	29	0	4.42	63.4011	3.2679	16	m	Horsebarn
2005	29	29	0	4.42	63.4011	3.6184	17	m	Horsebarn
2005	29	29	0	4.42	63.4011	5.34389	18	m	Horsebarn
2005	29	29	0	4.42	63.4011	7.51222	19	m	Horsebarn
2005	29	29	0	4.42	63.4011	2.79546	20	m	Horsebarn
2006	17	17	0	4.45333	79.3242	5.127	1	a	sdav
2006	17	17	0	4.45333	79.3242	9.38347	2	a	sdav
2006	17	17	0	4.45333	79.3242	6.87091	3	a	sdav
2006	17	17	0	4.45333	79.3242	10.0591	4	a	sdav
2006	17	17	0	4.45333	79.3242	4.20207	5	a	sdav
2006	17	17	0	4.45333	79.3242	5.63046	6	a	sdav
2006	17	17	0	4.45333	79.3242	22.9577	7	a	sdav
2006	17	17	0	4.45333	79.3242	3.12879	8	a	sdav
2006	17	17	0	4.45333	79.3242	8.67786	9	a	sdav
2006	17	17	0	4.45333	79.3242	15.7471	10	a	sdav
2006	17	17	0	4.45333	79.3242	14.3124	11	a	sdav
2006	17	17	0	4.45333	79.3242	4.04283	12	a	sdav
2006	17	17	0	4.45333	79.3242	13.2111	13	a	sdav
2006	17	17	0	4.45333	79.3242	11.9322	14	a	sdav
2006	17	17	0	4.45333	79.3242	15.7408	15	a	sdav
2006	17	17	0	4.45333	79.3242	12.8388	16	a	sdav
2006	17	17	0	4.45333	79.3242	19.0105	17	a	sdav
2006	17	17	0	4.45333	79.3242	7.57652	18	a	sdav
2006	17	17	0	4.45333	79.3242	11.7655	19	a	sdav
2006	17	17	0	4.45333	79.3242	9.34723	20	a	sdav
2006	17	17	0	4.45333	79.3242	13.2283	21	a	sdav
2006	17	17	0	4.45333	79.3242	32.7153	22	a	sdav
2006	17	17	0	4.45333	79.3242	10.32	23	a	sdav
2006	17	17	0	4.45333	79.3242	8.68875	24	a	sdav
2006	17	17	0	4.45333	79.3242	14.0453	25	a	sdav
2006	17	17	0	4.45333	79.3242	13.5616	25	b	sdav
2006	17	17	0	4.45333	79.3242	14.6458	1	b	sdav
2006	17	17	0	4.45333	79.3242	15.3857	2	b	sdav
2006	17	17	0	4.45333	79.3242	7.10408	3	b	sdav
2006	17	17	0	4.45333	79.3242	9.97575	4	b	sdav
2006	17	17	0	4.45333	79.3242	10.6705	5	b	sdav
2006	17	17	0	4.45333	79.3242	8.31829	6	b	sdav
2006	17	17	0	4.45333	79.3242	10.32	7	b	sdav
2006	17	17	0	4.45333	79.3242	11.0427	8	b	sdav
2006	17	17	0	4.45333	79.3242	14.3124	9	b	sdav
2006	17	17	0	4.45333	79.3242	12.4883	10	b	sdav
2006	17	17	0	4.45333	79.3242	10.1252	11	b	sdav
2006	17	17	0	4.45333	79.3242	15.0071	12	b	sdav
2006	17	17	0	4.45333	79.3242	13.5725	13	b	sdav
2006	17	17	0	4.45333	79.3242	11.4213	14	b	sdav
2006	17	17	0	4.45333	79.3242	13.5896	15	b	sdav
2006	17	17	0	4.45333	79.3242	13.2945	16	b	sdav
2006	17	17	0	4.45333	79.3242	14.1005	17	b	sdav
2006	17	17	0	4.45333	79.3242	17.5649	18	b	sdav
2006	17	17	0	4.45333	79.3242	14.2953	19	b	sdav
2006	17	17	0	4.45333	79.3242	10.32	20	b	sdav
2006	17	17	0	4.45333	79.3242	8.8744	21	b	sdav
2006	17	17	0	4.45333	79.3242	12.8497	22	b	sdav
2006	17	17	0	4.45333	79.3242	15.018	23	b	sdav
2006	17	17	0	4.45333	79.3242	10.042	24	b	sdav
2006	17	17	0	4.45333	79.3242	11.2094	1	W	cdav
2006	17	17	0	4.45333	79.3242	13.7391	2	W	cdav
2006	17	17	0	4.45333	79.3242	16.825	3	W	cdav
2006	17	17	0	4.45333	79.3242	10.7427	4	W	cdav
2006	17	17	0	4.45333	79.3242	11.7655	5	W	cdav
2006	17	17	0	4.45333	79.3242	11.8269	6	W	cdav
2006	17	17	0	4.45333	79.3242	13.6338	7	W	cdav
2006	17	17	0	4.45333	79.3242	14.718	8	W	cdav
2006	17	17	0	4.45333	79.3242	10.848	9	W	cdav
2006	17	17	0	4.45333	79.3242	10.0199	10	W	cdav
2006	17	17	0	4.45333	79.3242	16.8141	11	W	cdav
2006	17	17	0	4.45333	79.3242	11.8269	12	W	cdav
2006	17	17	0	4.45333	79.3242	15.8022	13	W	cdav
2006	17	17	0	4.45333	79.3242	12.4883	14	W	cdav
2006	17	17	0	4.45333	79.3242	11.5708	15	W	cdav
2006	17	17	0	4.45333	79.3242	11.2076	16	W	cdav
2006	17	17	0	4.45333	79.3242	14.6566	17	W	cdav
2006	17	17	0	4.45333	79.3242	7.32838	18	W	cdav
2006	17	17	0	4.45333	79.3242	15.018	19	W	cdav
2006	17	17	0	4.45333	79.3242	13.5725	20	W	cdav
2006	17	17	0	4.45333	79.3242	13.9952	21	W	cdav
2006	17	17	0	4.45333	79.3242	11.0427	22	W	cdav
2006	17	17	0	4.45333	79.3242	13.0164	23	W	cdav
2006	17	17	0	4.45333	79.3242	10.7427	24	W	cdav
2006	17	17	0	4.45333	79.3242	11.2094	25	W	cdav
2006	17	17	0	4.45333	79.3242	17.1755	26	W	cdav
2006	17	17	0	4.45333	79.3242	13.9339	27	W	cdav
2006	17	17	0	4.45333	79.3242	21.5122	28	W	cdav
2006	17	17	0	4.45333	79.3242	18.2705	29	W	cdav
2006	17	17	0	4.45333	79.3242	14.3958	30	W	cdav
2006	17	17	0	4.45333	79.3242	15.5443	1	c	cdav
2006	17	17	0	4.45333	79.3242	16.4808	2	c	cdav
2006	17	17	0	4.45333	79.3242	13.2002	3	c	cdav
2006	17	17	0	4.45333	79.3242	13.9339	4	c	cdav
2006	17	17	0	4.45333	79.3242	13.6667	5	c	cdav
2006	17	17	0	4.45333	79.3242	17.5369	6	c	cdav
2006	17	17	0	4.45333	79.3242	12.1269	7	c	cdav
2006	17	17	0	4.45333	79.3242	11.0599	8	c	cdav
2006	17	17	0	4.45333	79.3242	8.59639	9	c	cdav
2006	17	17	0	4.45333	79.3242	12.5997	10	c	cdav
2006	17	17	0	4.45333	79.3242	10.6814	11	c	cdav
2006	17	17	0	4.45333	79.3242	7.87361	12	c	cdav
2006	17	17	0	4.45333	79.3242	14.6738	13	c	cdav
2006	17	17	0	4.45333	79.3242	10.1252	14	c	cdav
2006	17	17	0	4.45333	79.3242	14.6566	15	c	cdav
2006	17	17	0	4.45333	79.3242	24.07	16	c	cdav
2006	17	17	0	4.45333	79.3242	9.40064	17	c	cdav
2006	17	17	0	4.45333	79.3242	16.4527	18	c	cdav
2006	17	17	0	4.45333	79.3242	25.5597	19	c	cdav
2006	17	17	0	4.45333	79.3242	23.8581	20	c	cdav
2006	17	17	0	4.45333	79.3242	15.8022	21	c	cdav
2006	17	17	0	4.45333	79.3242	12.911	22	c	cdav
2006	17	17	0	4.45333	79.3242	10.3813	23	c	cdav
2006	17	17	0	4.45333	79.3242	12.2936	24	c	cdav
2006	17	17	0	4.45333	79.3242	11.2094	25	c	cdav
2006	17	17	0	4.45333	79.3242	10.8462	26	c	cdav
2006	17	17	0	4.45333	79.3242	18.491	27	c	cdav
2006	17	17	0	4.45333	79.3242	7.85157	28	c	cdav
2006	17	17	0	4.45333	79.3242	16.4699	29	c	cdav
2006	17	17	0	4.45333	79.3242	17.2698	30	c	cdav
2006	17	17	0	4.45333	79.3242	5.94983	1	d	dav pic
2006	17	17	0	4.45333	79.3242	0	2	d	dav pic
2006	17	17	0	4.45333	79.3242	3.12879	3	d	dav pic
2006	17	17	0	4.45333	79.3242	5.02144	4	d	dav pic
2006	17	17	0	4.45333	79.3242	2.88933	5	d	dav pic
2006	17	17	0	4.45333	79.3242	7.39539	6	d	dav pic
2006	17	17	0	4.45333	79.3242	8.235	7	d	dav pic
2006	17	17	0	4.45333	79.3242	13.2002	8	d	dav pic
2006	17	17	0	4.45333	79.3242	7.87361	9	d	dav pic
2006	17	17	0	4.45333	79.3242	9.40246	10	d	dav pic
2006	17	17	0	4.45333	79.3242	3.67056	1	e	dav pic
2006	17	17	0	4.45333	79.3242	12.972	2	e	dav pic
2006	17	17	0	4.45333	79.3242	1.83272	3	e	dav pic
2006	17	17	0	4.45333	79.3242	3.23984	4	e	dav pic
2006	17	17	0	4.45333	79.3242	5.09894	5	e	dav pic
2006	17	17	0	4.45333	79.3242	1.06783	6	e	dav pic
2006	17	17	0	4.45333	79.3242	3.32005	7	e	dav pic
2006	17	17	0	4.45333	79.3242	0.550494	8	e	dav pic
2006	17	17	0	4.45333	79.3242	0.473095	9	e	dav pic
2006	17	17	0	4.45333	79.3242	4.43727	10	e	dav pic
2006	17	17	0	4.45333	79.3242	7.79023	1	f	W, PC
2006	17	17	0	4.45333	79.3242	3.67056	2	f	W, PC
2006	17	17	0	4.45333	79.3242	4.71346	3	f	W, PC
2006	17	17	0	4.45333	79.3242	7.02311	4	f	W, PC
2006	17	17	0	4.45333	79.3242	4.64418	5	f	W, PC
2006	17	17	0	4.45333	79.3242	3.8349	6	f	W, PC
2006	17	17	0	4.45333	79.3242	5.51645	7	f	W, PC
2006	17	17	0	4.45333	79.3242	7.3845	8	f	W, PC
2006	17	17	0	4.45333	79.3242	8.28483	9	f	W, PC
2006	17	17	0	4.45333	79.3242	6.1699	10	f	W, PC
2006	17	17	0	4.45333	79.3242	5.02144	1	g	W, PC
2006	17	17	0	4.45333	79.3242	6.31751	2	g	W, PC
2006	17	17	0	4.45333	79.3242	9.22491	3	g	W, PC
2006	17	17	0	4.45333	79.3242	4.24152	4	g	W, PC
2006	17	17	0	4.45333	79.3242	4.71346	5	g	W, PC
2006	17	17	0	4.45333	79.3242	4.56397	6	g	W, PC
2006	17	17	0	4.45333	79.3242	4.02962	7	g	W, PC
2006	17	17	0	4.45333	79.3242	4.39101	8	g	W, PC
2006	17	17	0	4.45333	79.3242	4.00156	9	g	W, PC
2006	17	17	0	4.45333	79.3242	8.86352	10	g	W, PC
2006	17	17	0	4.45333	79.3242	9.5863	1	h	bdav
2006	17	17	0	4.45333	79.3242	9.29713	2	h	bdav
2006	17	17	0	4.45333	79.3242	12.4774	3	h	bdav
2006	17	17	0	4.45333	79.3242	11.8489	4	h	bdav
2006	17	17	0	4.45333	79.3242	12.8497	5	h	bdav
2006	17	17	0	4.45333	79.3242	12.911	6	h	bdav
2006	17	17	0	4.45333	79.3242	9.23579	7	h	bdav
2006	17	17	0	4.45333	79.3242	9.65852	8	h	bdav
2006	17	17	0	4.45333	79.3242	7.59551	9	h	bdav
2006	17	17	0	4.45333	79.3242	8.21296	10	h	bdav
2006	17	17	0	4.45333	79.3242	7.42884	11	h	bdav
2006	17	17	0	4.45333	79.3242	11.4655	12	h	bdav
2006	17	17	0	4.45333	79.3242	8.66862	13	h	bdav
2006	17	17	0	4.45333	79.3242	10.6973	14	h	bdav
2006	17	17	0	4.45333	79.3242	10.3813	15	h	bdav
2006	17	17	0	4.45333	79.3242	10.3813	16	h	bdav
2006	17	17	0	4.45333	79.3242	9.29713	17	h	bdav
2006	17	17	0	4.45333	79.3242	13.5616	18	h	bdav
2006	17	17	0	4.45333	79.3242	15.4408	19	h	bdav
2006	17	17	0	4.45333	79.3242	0.239723	20	h	bdav
2006	17	17	0	4.45333	79.3242	9.04107	1	i	bdav
2006	17	17	0	4.45333	79.3242	11.0319	2	i	bdav
2006	17	17	0	4.45333	79.3242	10.3813	3	i	bdav
2006	17	17	0	4.45333	79.3242	0.834485	4	i	bdav
2006	17	17	0	4.45333	79.3242	7.85157	5	i	bdav
2006	17	17	0	4.45333	79.3242	9.29713	6	i	bdav
2006	17	17	0	4.45333	79.3242	9.65852	7	i	bdav
2006	17	17	0	4.45333	79.3242	13.9952	8	i	bdav
2006	17	17	0	4.45333	79.3242	11.8269	9	i	bdav
2006	17	17	0	4.45333	79.3242	12.911	10	i	bdav
2006	17	17	0	4.45333	79.3242	14.3566	11	i	bdav
2006	17	17	0	4.45333	79.3242	11.1041	12	i	bdav
2006	17	17	0	4.45333	79.3242	10.3813	13	i	bdav
2006	17	17	0	4.45333	79.3242	8.57435	14	i	bdav
2006	17	17	0	4.45333	79.3242	0.473095	15	i	bdav
2006	17	17	0	4.45333	79.3242	8.21296	16	i	bdav
2006	17	17	0	4.45333	79.3242	10.0199	17	i	bdav
2006	17	17	0	4.45333	79.3242	8.67968	18	i	bdav
2006	17	17	0	4.45333	79.3242	2.95067	19	i	bdav
2006	17	17	0	4.45333	79.3242	8.21296	20	i	bdav
2006	17	17	0	4.45333	79.3242	9.25297	1	j	adav
2006	17	17	0	4.45333	79.3242	9.97575	2	j	adav
2006	17	17	0	4.45333	79.3242	10.0199	3	j	adav
2006	17	17	0	4.45333	79.3242	6.45611	4	j	adav
2006	17	17	0	4.45333	79.3242	10.4866	5	j	adav
2006	17	17	0	4.45333	79.3242	10.848	6	j	adav
2006	17	17	0	4.45333	79.3242	9.59718	7	j	adav
2006	17	17	0	4.45333	79.3242	8.31829	8	j	adav
2006	17	17	0	4.45333	79.3242	9.13533	9	j	adav
2006	17	17	0	4.45333	79.3242	7.59551	10	j	adav
2006	17	17	0	4.45333	79.3242	9.97575	11	j	adav
2006	17	17	0	4.45333	79.3242	11.1041	12	j	adav
2006	17	17	0	4.45333	79.3242	8.8744	13	j	adav
2006	17	17	0	4.45333	79.3242	9.04107	14	j	adav
2006	17	17	0	4.45333	79.3242	8.21296	15	j	adav
2006	17	17	0	4.45333	79.3242	10.7427	16	j	adav
2006	17	17	0	4.45333	79.3242	11.4041	17	j	adav
2006	17	17	0	4.45333	79.3242	5.11611	18	j	adav
2006	17	17	0	4.45333	79.3242	10.4866	19	j	adav
2006	17	17	0	4.45333	79.3242	9.76385	20	j	adav
2006	17	17	0	4.45333	79.3242	9.61436	1	k	adav
2006	17	17	0	4.45333	79.3242	8.50213	2	k	adav
2006	17	17	0	4.45333	79.3242	12.4883	3	k	adav
2006	17	17	0	4.45333	79.3242	9.22491	4	k	adav
2006	17	17	0	4.45333	79.3242	12.8497	5	k	adav
2006	17	17	0	4.45333	79.3242	10.6705	6	k	adav
2006	17	17	0	4.45333	79.3242	12.8497	7	k	adav
2006	17	17	0	4.45333	79.3242	7.52311	8	k	adav
2006	17	17	0	4.45333	79.3242	11.9322	9	k	adav
2006	17	17	0	4.45333	79.3242	9.22491	10	k	adav
2006	17	17	0	4.45333	79.3242	13.5896	11	k	adav
2006	17	17	0	4.45333	79.3242	10.1814	12	k	adav
2006	17	17	0	4.45333	79.3242	12.5055	13	k	adav
2006	17	17	0	4.45333	79.3242	10.3371	14	k	adav
2006	17	17	0	4.45333	79.3242	11.4041	15	k	adav
2006	17	17	0	4.45333	79.3242	9.03925	16	k	adav
2006	17	17	0	4.45333	79.3242	16.8422	17	k	adav
2006	17	17	0	4.45333	79.3242	10.9322	18	k	adav
2006	17	17	0	4.45333	79.3242	8.8744	19	k	adav
2006	17	17	0	4.45333	79.3242	6.42805	20	k	adav
2006	17	17	0	4.45333	79.3242	5.16004	1	l	Horsebarn
2006	17	17	0	4.45333	79.3242	5.03233	2	l	Horsebarn
2006	17	17	0	4.45333	79.3242	5.31084	3	l	Horsebarn
2006	17	17	0	4.45333	79.3242	6.82839	4	l	Horsebarn
2006	17	17	0	4.45333	79.3242	9.45858	5	l	Horsebarn
2006	17	17	0	4.45333	79.3242	7.3234	6	l	Horsebarn
2006	17	17	0	4.45333	79.3242	5.43886	7	l	Horsebarn
2006	17	17	0	4.45333	79.3242	0	8	l	Horsebarn
2006	17	17	0	4.45333	79.3242	1.705	9	l	Horsebarn
2006	17	17	0	4.45333	79.3242	7.07652	10	l	Horsebarn
2006	17	17	0	4.45333	79.3242	4.09895	11	l	Horsebarn
2006	17	17	0	4.45333	79.3242	2.19122	12	l	Horsebarn
2006	17	17	0	4.45333	79.3242	0.923206	13	l	Horsebarn
2006	17	17	0	4.45333	79.3242	0.759864	14	l	Horsebarn
2006	17	17	0	4.45333	79.3242	0.561816	15	l	Horsebarn
2006	17	17	0	4.45333	79.3242	0.706438	16	l	Horsebarn
2006	17	17	0	4.45333	79.3242	3.53712	17	l	Horsebarn
2006	17	17	0	4.45333	79.3242	3.85956	18	l	Horsebarn
2006	17	17	0	4.45333	79.3242	0.745219	19	l	Horsebarn
2006	17	17	0	4.45333	79.3242	2.79716	20	l	Horsebarn
2006	17	17	0	4.45333	79.3242	3.54284	1	m	Horsebarn
2006	17	17	0	4.45333	79.3242	2.69723	2	m	Horsebarn
2006	17	17	0	4.45333	79.3242	3.83752	3	m	Horsebarn
2006	17	17	0	4.45333	79.3242	1.87966	4	m	Horsebarn
2006	17	17	0	4.45333	79.3242	4.04313	5	m	Horsebarn
2006	17	17	0	4.45333	79.3242	2.9309	6	m	Horsebarn
2006	17	17	0	4.45333	79.3242	4.75502	7	m	Horsebarn
2006	17	17	0	4.45333	79.3242	4.96091	8	m	Horsebarn
2006	17	17	0	4.45333	79.3242	4.74414	9	m	Horsebarn
2006	17	17	0	4.45333	79.3242	3.30917	10	m	Horsebarn
2006	17	17	0	4.45333	79.3242	4.1854	11	m	Horsebarn
2006	17	17	0	4.45333	79.3242	4.39101	12	m	Horsebarn
2006	17	17	0	4.45333	79.3242	3.2679	13	m	Horsebarn
2006	17	17	0	4.45333	79.3242	4.67094	14	m	Horsebarn
2006	17	17	0	4.45333	79.3242	6.91167	15	m	Horsebarn
2006	17	17	0	4.45333	79.3242	6.69518	16	m	Horsebarn
2006	17	17	0	4.45333	79.3242	1.85732	17	m	Horsebarn
2006	17	17	0	4.45333	79.3242	5.21617	18	m	Horsebarn
2006	17	17	0	4.45333	79.3242	2.87845	19	m	Horsebarn
2006	17	17	0	4.45333	79.3242	0	20	m	Horsebarn
2007	54	20	0	4.49667	77.8826	6.15902	1	a	sdav
2007	54	20	0	4.49667	77.8826	0.239723	2	a	sdav
2007	54	20	0	4.49667	77.8826	9.22491	3	a	sdav
2007	54	20	0	4.49667	77.8826	7.87361	4	a	sdav
2007	54	20	0	4.49667	77.8826	6.00273	5	a	sdav
2007	54	20	0	4.49667	77.8826	10.4142	6	a	sdav
2007	54	20	0	4.49667	77.8826	11.0319	7	a	sdav
2007	54	20	0	4.49667	77.8826	11.3932	8	a	sdav
2007	54	20	0	4.49667	77.8826	2.38883	9	a	sdav
2007	54	20	0	4.49667	77.8826	10.6705	10	a	sdav
2007	54	20	0	4.49667	77.8826	2.19411	11	a	sdav
2007	54	20	0	4.49667	77.8826	6.6056	12	a	sdav
2007	54	20	0	4.49667	77.8826	12.1441	13	a	sdav
2007	54	20	0	4.49667	77.8826	10.4033	14	a	sdav
2007	54	20	0	4.49667	77.8826	7.54028	15	a	sdav
2007	54	20	0	4.49667	77.8826	7.89079	16	a	sdav
2007	54	20	0	4.49667	77.8826	3.85157	17	a	sdav
2007	54	20	0	4.49667	77.8826	15.0071	18	a	sdav
2007	54	20	0	4.49667	77.8826	10.4314	19	a	sdav
2007	54	20	0	4.49667	77.8826	8.68875	20	a	sdav
2007	54	20	0	4.49667	77.8826	5.29713	21	a	sdav
2007	54	20	0	4.49667	77.8826	9.31917	22	a	sdav
2007	54	20	0	4.49667	77.8826	11.049	23	a	sdav
2007	54	20	0	4.49667	77.8826	6.97811	24	a	sdav
2007	54	20	0	4.49667	77.8826	1.40139	25	a	sdav
2007	54	20	0	4.49667	77.8826	7.28735	25	b	sdav
2007	54	20	0	4.49667	77.8826	2.73934	1	b	sdav
2007	54	20	0	4.49667	77.8826	12.116	2	b	sdav
2007	54	20	0	4.49667	77.8826	8.51301	3	b	sdav
2007	54	20	0	4.49667	77.8826	2.34672	4	b	sdav
2007	54	20	0	4.49667	77.8826	12.1332	5	b	sdav
2007	54	20	0	4.49667	77.8826	10.3091	6	b	sdav
2007	54	20	0	4.49667	77.8826	6.24421	7	b	sdav
2007	54	20	0	4.49667	77.8826	11.0599	8	b	sdav
2007	54	20	0	4.49667	77.8826	9.25297	9	b	sdav
2007	54	20	0	4.49667	77.8826	8.26306	10	b	sdav
2007	54	20	0	4.49667	77.8826	6.07755	11	b	sdav
2007	54	20	0	4.49667	77.8826	6.42805	12	b	sdav
2007	54	20	0	4.49667	77.8826	5.70527	13	b	sdav
2007	54	20	0	4.49667	77.8826	8.62445	14	b	sdav
2007	54	20	0	4.49667	77.8826	0	15	b	sdav
2007	54	20	0	4.49667	77.8826	0	16	b	sdav
2007	54	20	0	4.49667	77.8826	1.97183	17	b	sdav
2007	54	20	0	4.49667	77.8826	5.35477	18	b	sdav
2007	54	20	0	4.49667	77.8826	10.1252	19	b	sdav
2007	54	20	0	4.49667	77.8826	7.2323	20	b	sdav
2007	54	20	0	4.49667	77.8826	5.71616	21	b	sdav
2007	54	20	0	4.49667	77.8826	9.76203	22	b	sdav
2007	54	20	0	4.49667	77.8826	10.848	23	b	sdav
2007	54	20	0	4.49667	77.8826	9.5863	24	b	sdav
2007	54	20	0	4.49667	77.8826	10.7427	1	W	cdav
2007	54	20	0	4.49667	77.8826	10.32	2	W	cdav
2007	54	20	0	4.49667	77.8826	7.85157	3	W	cdav
2007	54	20	0	4.49667	77.8826	8.21296	4	W	cdav
2007	54	20	0	4.49667	77.8826	8.8744	5	W	cdav
2007	54	20	0	4.49667	77.8826	8.31829	6	W	cdav
2007	54	20	0	4.49667	77.8826	7.12879	7	W	cdav
2007	54	20	0	4.49667	77.8826	10.32	8	W	cdav
2007	54	20	0	4.49667	77.8826	9.65852	9	W	cdav
2007	54	20	0	4.49667	77.8826	11.4041	10	W	cdav
2007	54	20	0	4.49667	77.8826	6.43894	11	W	cdav
2007	54	20	0	4.49667	77.8826	9.65852	12	W	cdav
2007	54	20	0	4.49667	77.8826	10.1252	13	W	cdav
2007	54	20	0	4.49667	77.8826	4.43727	14	W	cdav
2007	54	20	0	4.49667	77.8826	7.49018	15	W	cdav
2007	54	20	0	4.49667	77.8826	7.85157	16	W	cdav
2007	54	20	0	4.49667	77.8826	10.7427	17	W	cdav
2007	54	20	0	4.49667	77.8826	8.57435	18	W	cdav
2007	54	20	0	4.49667	77.8826	7.49018	19	W	cdav
2007	54	20	0	4.49667	77.8826	7.77935	20	W	cdav
2007	54	20	0	4.49667	77.8826	5.7775	21	W	cdav
2007	54	20	0	4.49667	77.8826	9.22491	22	W	cdav
2007	54	20	0	4.49667	77.8826	7.41796	23	W	cdav
2007	54	20	0	4.49667	77.8826	4.15996	24	W	cdav
2007	54	20	0	4.49667	77.8826	7.42884	25	W	cdav
2007	54	20	0	4.49667	77.8826	4.35207	26	W	cdav
2007	54	20	0	4.49667	77.8826	7.79023	27	W	cdav
2007	54	20	0	4.49667	77.8826	8.26306	28	W	cdav
2007	54	20	0	4.49667	77.8826	4.35207	29	W	cdav
2007	54	20	0	4.49667	77.8826	8.86352	30	W	cdav
2007	54	20	0	4.49667	77.8826	6.86167	1	c	cdav
2007	54	20	0	4.49667	77.8826	9.65852	2	c	cdav
2007	54	20	0	4.49667	77.8826	10.7427	3	c	cdav
2007	54	20	0	4.49667	77.8826	9.59718	4	c	cdav
2007	54	20	0	4.49667	77.8826	9.76385	5	c	cdav
2007	54	20	0	4.49667	77.8826	10.848	6	c	cdav
2007	54	20	0	4.49667	77.8826	10.042	7	c	cdav
2007	54	20	0	4.49667	77.8826	7.59551	8	c	cdav
2007	54	20	0	4.49667	77.8826	11.7655	9	c	cdav
2007	54	20	0	4.49667	77.8826	9.22491	10	c	cdav
2007	54	20	0	4.49667	77.8826	8.77394	11	c	cdav
2007	54	20	0	4.49667	77.8826	8.8744	12	c	cdav
2007	54	20	0	4.49667	77.8826	9.29713	13	c	cdav
2007	54	20	0	4.49667	77.8826	5.7775	14	c	cdav
2007	54	20	0	4.49667	77.8826	9.29713	15	c	cdav
2007	54	20	0	4.49667	77.8826	10.7427	16	c	cdav
2007	54	20	0	4.49667	77.8826	12.1883	17	c	cdav
2007	54	20	0	4.49667	77.8826	23.3913	18	c	cdav
2007	54	20	0	4.49667	77.8826	11.1041	19	c	cdav
2007	54	20	0	4.49667	77.8826	0	20	c	cdav
2007	54	20	0	4.49667	77.8826	0	21	c	cdav
2007	54	20	0	4.49667	77.8826	0	22	c	cdav
2007	54	20	0	4.49667	77.8826	7.59551	23	c	cdav
2007	54	20	0	4.49667	77.8826	12.911	24	c	cdav
2007	54	20	0	4.49667	77.8826	14.718	25	c	cdav
2007	54	20	0	4.49667	77.8826	0	26	c	cdav
2007	54	20	0	4.49667	77.8826	12.1883	27	c	cdav
2007	54	20	0	4.49667	77.8826	15.0794	28	c	cdav
2007	54	20	0	4.49667	77.8826	1.19588	29	c	cdav
2007	54	20	0	4.49667	77.8826	20.1388	30	c	cdav
2007	54	20	0	4.49667	77.8826	4.03194	1	d	dav pic
2007	54	20	0	4.49667	77.8826	7.16172	2	d	dav pic
2007	54	20	0	4.49667	77.8826	0	3	d	dav pic
2007	54	20	0	4.49667	77.8826	7.06745	4	d	dav pic
2007	54	20	0	4.49667	77.8826	11.3426	5	d	dav pic
2007	54	20	0	4.49667	77.8826	9.76385	6	d	dav pic
2007	54	20	0	4.49667	77.8826	6.8818	7	d	dav pic
2007	54	20	0	4.49667	77.8826	8.60728	8	d	dav pic
2007	54	20	0	4.49667	77.8826	7.9569	9	d	dav pic
2007	54	20	0	4.49667	77.8826	7.92344	10	d	dav pic
2007	54	20	0	4.49667	77.8826	4.37384	1	e	dav pic
2007	54	20	0	4.49667	77.8826	4.67094	2	e	dav pic
2007	54	20	0	4.49667	77.8826	5.85324	3	e	dav pic
2007	54	20	0	4.49667	77.8826	7.58445	4	e	dav pic
2007	54	20	0	4.49667	77.8826	5.52143	5	e	dav pic
2007	54	20	0	4.49667	77.8826	3.44807	6	e	dav pic
2007	54	20	0	4.49667	77.8826	0.901163	7	e	dav pic
2007	54	20	0	4.49667	77.8826	2.92828	8	e	dav pic
2007	54	20	0	4.49667	77.8826	1.85732	9	e	dav pic
2007	54	20	0	4.49667	77.8826	6.07755	10	e	dav pic
2007	54	20	0	4.49667	77.8826	7.59551	1	f	W, PC
2007	54	20	0	4.49667	77.8826	6.78944	2	f	W, PC
2007	54	20	0	4.49667	77.8826	9.23579	3	f	W, PC
2007	54	20	0	4.49667	77.8826	10.3589	4	f	W, PC
2007	54	20	0	4.49667	77.8826	7.55117	5	f	W, PC
2007	54	20	0	4.49667	77.8826	7.92344	6	f	W, PC
2007	54	20	0	4.49667	77.8826	5.43624	7	f	W, PC
2007	54	20	0	4.49667	77.8826	4.92485	8	f	W, PC
2007	54	20	0	4.49667	77.8826	6.43894	9	f	W, PC
2007	54	20	0	4.49667	77.8826	6.80033	10	f	W, PC
2007	54	20	0	4.49667	77.8826	5.34389	1	g	W, PC
2007	54	20	0	4.49667	77.8826	4.20207	2	g	W, PC
2007	54	20	0	4.49667	77.8826	7.36733	3	g	W, PC
2007	54	20	0	4.49667	77.8826	7.23412	4	g	W, PC
2007	54	20	0	4.49667	77.8826	6.87273	5	g	W, PC
2007	54	20	0	4.49667	77.8826	2.75651	6	g	W, PC
2007	54	20	0	4.49667	77.8826	3.50389	7	g	W, PC
2007	54	20	0	4.49667	77.8826	7.39539	8	g	W, PC
2007	54	20	0	4.49667	77.8826	4.03194	9	g	W, PC
2007	54	20	0	4.49667	77.8826	3.12879	10	g	W, PC
2007	54	20	0	4.49667	77.8826	8.67968	1	h	bdav
2007	54	20	0	4.49667	77.8826	8.31829	2	h	bdav
2007	54	20	0	4.49667	77.8826	11.1041	3	h	bdav
2007	54	20	0	4.49667	77.8826	10.0199	4	h	bdav
2007	54	20	0	4.49667	77.8826	3.67345	5	h	bdav
2007	54	20	0	4.49667	77.8826	10.0199	6	h	bdav
2007	54	20	0	4.49667	77.8826	12.911	7	h	bdav
2007	54	20	0	4.49667	77.8826	5.05472	8	h	bdav
2007	54	20	0	4.49667	77.8826	10.0199	9	h	bdav
2007	54	20	0	4.49667	77.8826	5.7775	10	h	bdav
2007	54	20	0	4.49667	77.8826	7.49018	11	h	bdav
2007	54	20	0	4.49667	77.8826	0	12	h	bdav
2007	54	20	0	4.49667	77.8826	7.85157	13	h	bdav
2007	54	20	0	4.49667	77.8826	0	14	h	bdav
2007	54	20	0	4.49667	77.8826	7.85157	15	h	bdav
2007	54	20	0	4.49667	77.8826	0	16	h	bdav
2007	54	20	0	4.49667	77.8826	7.85157	17	h	bdav
2007	54	20	0	4.49667	77.8826	8.21296	18	h	bdav
2007	54	20	0	4.49667	77.8826	6.40601	19	h	bdav
2007	54	20	0	4.49667	77.8826	5.05472	20	h	bdav
2007	54	20	0	4.49667	77.8826	9.29713	1	i	bdav
2007	54	20	0	4.49667	77.8826	0	2	i	bdav
2007	54	20	0	4.49667	77.8826	4.69333	3	i	bdav
2007	54	20	0	4.49667	77.8826	9.29713	4	i	bdav
2007	54	20	0	4.49667	77.8826	9.65852	5	i	bdav
2007	54	20	0	4.49667	77.8826	10.3813	6	i	bdav
2007	54	20	0	4.49667	77.8826	6.50028	7	i	bdav
2007	54	20	0	4.49667	77.8826	0	8	i	bdav
2007	54	20	0	4.49667	77.8826	0	9	i	bdav
2007	54	20	0	4.49667	77.8826	9.29713	10	i	bdav
2007	54	20	0	4.49667	77.8826	0.834485	11	i	bdav
2007	54	20	0	4.49667	77.8826	0	12	i	bdav
2007	54	20	0	4.49667	77.8826	1.366	13	i	bdav
2007	54	20	0	4.49667	77.8826	8.67968	14	i	bdav
2007	54	20	0	4.49667	77.8826	12.911	15	i	bdav
2007	54	20	0	4.49667	77.8826	6.50028	16	i	bdav
2007	54	20	0	4.49667	77.8826	10.7427	17	i	bdav
2007	54	20	0	4.49667	77.8826	8.21296	18	i	bdav
2007	54	20	0	4.49667	77.8826	8.57435	19	i	bdav
2007	54	20	0	4.49667	77.8826	11.9322	20	i	bdav
2007	54	20	0	4.49667	77.8826	8.31829	1	j	adav
2007	54	20	0	4.49667	77.8826	8.21296	2	j	adav
2007	54	20	0	4.49667	77.8826	7.85157	3	j	adav
2007	54	20	0	4.49667	77.8826	7.22306	4	j	adav
2007	54	20	0	4.49667	77.8826	0.93981	5	j	adav
2007	54	20	0	4.49667	77.8826	8.15162	6	j	adav
2007	54	20	0	4.49667	77.8826	6.78944	7	j	adav
2007	54	20	0	4.49667	77.8826	10.6985	8	j	adav
2007	54	20	0	4.49667	77.8826	9.23579	9	j	adav
2007	54	20	0	4.49667	77.8826	8.8744	10	j	adav
2007	54	20	0	4.49667	77.8826	2.7674	11	j	adav
2007	54	20	0	4.49667	77.8826	8.15162	12	j	adav
2007	54	20	0	4.49667	77.8826	11.2094	13	j	adav
2007	54	20	0	4.49667	77.8826	8.8744	14	j	adav
2007	54	20	0	4.49667	77.8826	6.45611	15	j	adav
2007	54	20	0	4.49667	77.8826	8.51301	16	j	adav
2007	54	20	0	4.49667	77.8826	2.7674	17	j	adav
2007	54	20	0	4.49667	77.8826	2.7674	18	j	adav
2007	54	20	0	4.49667	77.8826	11.1041	19	j	adav
2007	54	20	0	4.49667	77.8826	9.76385	20	j	adav
2007	54	20	0	4.49667	77.8826	9.95857	1	k	adav
2007	54	20	0	4.49667	77.8826	6.50028	2	k	adav
2007	54	20	0	4.49667	77.8826	5.16004	3	k	adav
2007	54	20	0	4.49667	77.8826	8.25218	4	k	adav
2007	54	20	0	4.49667	77.8826	6.7674	5	k	adav
2007	54	20	0	4.49667	77.8826	7.06745	6	k	adav
2007	54	20	0	4.49667	77.8826	7.59551	7	k	adav
2007	54	20	0	4.49667	77.8826	9.04107	8	k	adav
2007	54	20	0	4.49667	77.8826	7.24319	9	k	adav
2007	54	20	0	4.49667	77.8826	10.6814	10	k	adav
2007	54	20	0	4.49667	77.8826	6.96699	11	k	adav
2007	54	20	0	4.49667	77.8826	11.0427	12	k	adav
2007	54	20	0	4.49667	77.8826	5.64763	13	k	adav
2007	54	20	0	4.49667	77.8826	8.15162	14	k	adav
2007	54	20	0	4.49667	77.8826	7.96597	15	k	adav
2007	54	20	0	4.49667	77.8826	5.28624	16	k	adav
2007	54	20	0	4.49667	77.8826	8.60728	17	k	adav
2007	54	20	0	4.49667	77.8826	4.43727	18	k	adav
2007	54	20	0	4.49667	77.8826	9.04107	19	k	adav
2007	54	20	0	4.49667	77.8826	8.14074	20	k	adav
2007	54	20	0	4.49667	77.8826	7.06745	1	l	Horsebarn
2007	54	20	0	4.49667	77.8826	3.29199	2	l	Horsebarn
2007	54	20	0	4.49667	77.8826	3.47929	3	l	Horsebarn
2007	54	20	0	4.49667	77.8826	3.41739	4	l	Horsebarn
2007	54	20	0	4.49667	77.8826	3.62929	5	l	Horsebarn
2007	54	20	0	4.49667	77.8826	2.01656	6	l	Horsebarn
2007	54	20	0	4.49667	77.8826	2.9306	7	l	Horsebarn
2007	54	20	0	4.49667	77.8826	0.923206	8	l	Horsebarn
2007	54	20	0	4.49667	77.8826	1.84643	9	l	Horsebarn
2007	54	20	0	4.49667	77.8826	6.80033	10	l	Horsebarn
2007	54	20	0	4.49667	77.8826	1.66605	11	l	Horsebarn
2007	54	20	0	4.49667	77.8826	2.01656	12	l	Horsebarn
2007	54	20	0	4.49667	77.8826	4.52135	13	l	Horsebarn
2007	54	20	0	4.49667	77.8826	3.30345	14	l	Horsebarn
2007	54	20	0	4.49667	77.8826	0.589286	15	l	Horsebarn
2007	54	20	0	4.49667	77.8826	0	16	l	Horsebarn
2007	54	20	0	4.49667	77.8826	1.29378	17	l	Horsebarn
2007	54	20	0	4.49667	77.8826	4.73812	18	l	Horsebarn
2007	54	20	0	4.49667	77.8826	3.66484	19	l	Horsebarn
2007	54	20	0	4.49667	77.8826	4.37673	20	l	Horsebarn
2007	54	20	0	4.49667	77.8826	3.62929	1	m	Horsebarn
2007	54	20	0	4.49667	77.8826	0	2	m	Horsebarn
2007	54	20	0	4.49667	77.8826	4.67094	3	m	Horsebarn
2007	54	20	0	4.49667	77.8826	4.15996	4	m	Horsebarn
2007	54	20	0	4.49667	77.8826	3.30917	5	m	Horsebarn
2007	54	20	0	4.49667	77.8826	3.67056	6	m	Horsebarn
2007	54	20	0	4.49667	77.8826	3.84068	7	m	Horsebarn
2007	54	20	0	4.49667	77.8826	4.39363	8	m	Horsebarn
2007	54	20	0	4.49667	77.8826	3.37963	9	m	Horsebarn
2007	54	20	0	4.49667	77.8826	4.15996	10	m	Horsebarn
2007	54	20	0	4.49667	77.8826	1.13467	11	m	Horsebarn
2007	54	20	0	4.49667	77.8826	4.19891	12	m	Horsebarn
2007	54	20	0	4.49667	77.8826	3.34811	13	m	Horsebarn
2007	54	20	0	4.49667	77.8826	3.67572	14	m	Horsebarn
2007	54	20	0	4.49667	77.8826	1.50738	15	m	Horsebarn
2007	54	20	0	4.49667	77.8826	2.62533	16	m	Horsebarn
2007	54	20	0	4.49667	77.8826	0	17	m	Horsebarn
2007	54	20	0	4.49667	77.8826	0	18	m	Horsebarn
2007	54	20	0	4.49667	77.8826	2.0555	19	m	Horsebarn
2007	54	20	0	4.49667	77.8826	3.27878	20	m	Horsebarn
2008	53	27	0	1.99967	69.3928	7.8845	1	a	sdav
2008	53	27	0	1.99967	69.3928	8.59639	2	a	sdav
2008	53	27	0	1.99967	69.3928	3.61211	3	a	sdav
2008	53	27	0	1.99967	69.3928	1.62394	4	a	sdav
2008	53	27	0	1.99967	69.3928	11.0319	5	a	sdav
2008	53	27	0	1.99967	69.3928	10.6814	6	a	sdav
2008	53	27	0	1.99967	69.3928	8.62445	7	a	sdav
2008	53	27	0	1.99967	69.3928	6.78944	8	a	sdav
2008	53	27	0	1.99967	69.3928	13.2283	9	a	sdav
2008	53	27	0	1.99967	69.3928	4.6854	10	a	sdav
2008	53	27	0	1.99967	69.3928	11.137	11	a	sdav
2008	53	27	0	1.99967	69.3928	3.96262	12	a	sdav
2008	53	27	0	1.99967	69.3928	5.78045	13	a	sdav
2008	53	27	0	1.99967	69.3928	7.5874	14	a	sdav
2008	53	27	0	1.99967	69.3928	8.96867	15	a	sdav
2008	53	27	0	1.99967	69.3928	8.26306	16	a	sdav
2008	53	27	0	1.99967	69.3928	8.59639	17	a	sdav
2008	53	27	0	1.99967	69.3928	10.7647	18	a	sdav
2008	53	27	0	1.99967	69.3928	5.05767	19	a	sdav
2008	53	27	0	1.99967	69.3928	10.7928	20	a	sdav
2008	53	27	0	1.99967	69.3928	12.2212	21	a	sdav
2008	53	27	0	1.99967	69.3928	11.4875	22	a	sdav
2008	53	27	0	1.99967	69.3928	3.28627	23	a	sdav
2008	53	27	0	1.99967	69.3928	0	24	a	sdav
2008	53	27	0	1.99967	69.3928	0	25	a	sdav
2008	53	27	0	1.99967	69.3928	5.87734	25	b	sdav
2008	53	27	0	1.99967	69.3928	11.5156	1	b	sdav
2008	53	27	0	1.99967	69.3928	11.1542	2	b	sdav
2008	53	27	0	1.99967	69.3928	9.31917	3	b	sdav
2008	53	27	0	1.99967	69.3928	5.127	4	b	sdav
2008	53	27	0	1.99967	69.3928	10.32	5	b	sdav
2008	53	27	0	1.99967	69.3928	13.0164	6	b	sdav
2008	53	27	0	1.99967	69.3928	11.4875	7	b	sdav
2008	53	27	0	1.99967	69.3928	7.87361	8	b	sdav
2008	53	27	0	1.99967	69.3928	10.4033	9	b	sdav
2008	53	27	0	1.99967	69.3928	5.27995	10	b	sdav
2008	53	27	0	1.99967	69.3928	8.66069	11	b	sdav
2008	53	27	0	1.99967	69.3928	5.79763	12	b	sdav
2008	53	27	0	1.99967	69.3928	6.52041	13	b	sdav
2008	53	27	0	1.99967	69.3928	6.49235	14	b	sdav
2008	53	27	0	1.99967	69.3928	18.0206	15	b	sdav
2008	53	27	0	1.99967	69.3928	0	16	b	sdav
2008	53	27	0	1.99967	69.3928	5.09894	17	b	sdav
2008	53	27	0	1.99967	69.3928	2.2021	18	b	sdav
2008	53	27	0	1.99967	69.3928	3.34761	19	b	sdav
2008	53	27	0	1.99967	69.3928	0	20	b	sdav
2008	53	27	0	1.99967	69.3928	9.76385	21	b	sdav
2008	53	27	0	1.99967	69.3928	5.816	22	b	sdav
2008	53	27	0	1.99967	69.3928	15.5907	23	b	sdav
2008	53	27	0	1.99967	69.3928	13.5725	24	b	sdav
2008	53	27	0	1.99967	69.3928	8.21296	1	W	cdav
2008	53	27	0	1.99967	69.3928	11.1041	2	W	cdav
2008	53	27	0	1.99967	69.3928	13.3777	3	W	cdav
2008	53	27	0	1.99967	69.3928	8.93574	4	W	cdav
2008	53	27	0	1.99967	69.3928	8.8744	5	W	cdav
2008	53	27	0	1.99967	69.3928	10.6814	6	W	cdav
2008	53	27	0	1.99967	69.3928	16.4527	7	W	cdav
2008	53	27	0	1.99967	69.3928	10.3091	8	W	cdav
2008	53	27	0	1.99967	69.3928	11.7546	9	W	cdav
2008	53	27	0	1.99967	69.3928	11.9322	10	W	cdav
2008	53	27	0	1.99967	69.3928	9.49672	11	W	cdav
2008	53	27	0	1.99967	69.3928	11.9322	12	W	cdav
2008	53	27	0	1.99967	69.3928	8.93574	13	W	cdav
2008	53	27	0	1.99967	69.3928	9.59718	14	W	cdav
2008	53	27	0	1.99967	69.3928	13.3116	15	W	cdav
2008	53	27	0	1.99967	69.3928	11.0319	16	W	cdav
2008	53	27	0	1.99967	69.3928	18.9824	17	W	cdav
2008	53	27	0	1.99967	69.3928	10.3371	18	W	cdav
2008	53	27	0	1.99967	69.3928	9.76385	19	W	cdav
2008	53	27	0	1.99967	69.3928	11.5708	20	W	cdav
2008	53	27	0	1.99967	69.3928	9.29713	21	W	cdav
2008	53	27	0	1.99967	69.3928	13.2283	22	W	cdav
2008	53	27	0	1.99967	69.3928	9.5863	23	W	cdav
2008	53	27	0	1.99967	69.3928	10.3091	24	W	cdav
2008	53	27	0	1.99967	69.3928	11.4041	25	W	cdav
2008	53	27	0	1.99967	69.3928	11.0319	26	W	cdav
2008	53	27	0	1.99967	69.3928	42.6393	27	W	cdav
2008	53	27	0	1.99967	69.3928	16.8141	28	W	cdav
2008	53	27	0	1.99967	69.3928	5.09894	29	W	cdav
2008	53	27	0	1.99967	69.3928	13.5896	30	W	cdav
2008	53	27	0	1.99967	69.3928	15.0071	1	c	cdav
2008	53	27	0	1.99967	69.3928	10.3813	2	c	cdav
2008	53	27	0	1.99967	69.3928	13.5616	3	c	cdav
2008	53	27	0	1.99967	69.3928	17.5541	4	c	cdav
2008	53	27	0	1.99967	69.3928	13.2002	5	c	cdav
2008	53	27	0	1.99967	69.3928	3.63678	6	c	cdav
2008	53	27	0	1.99967	69.3928	12.1441	7	c	cdav
2008	53	27	0	1.99967	69.3928	7.51222	8	c	cdav
2008	53	27	0	1.99967	69.3928	12.1269	9	c	cdav
2008	53	27	0	1.99967	69.3928	9.59718	10	c	cdav
2008	53	27	0	1.99967	69.3928	11.3932	11	c	cdav
2008	53	27	0	1.99967	69.3928	14.718	12	c	cdav
2008	53	27	0	1.99967	69.3928	11.4655	13	c	cdav
2008	53	27	0	1.99967	69.3928	21.9458	14	c	cdav
2008	53	27	0	1.99967	69.3928	19.7774	15	c	cdav
2008	53	27	0	1.99967	69.3928	20.5002	16	c	cdav
2008	53	27	0	1.99967	69.3928	13.2724	17	c	cdav
2008	53	27	0	1.99967	69.3928	7.58445	18	c	cdav
2008	53	27	0	1.99967	69.3928	10.0199	19	c	cdav
2008	53	27	0	1.99967	69.3928	12.2936	20	c	cdav
2008	53	27	0	1.99967	69.3928	9.76385	21	c	cdav
2008	53	27	0	1.99967	69.3928	11.8269	22	c	cdav
2008	53	27	0	1.99967	69.3928	12.911	23	c	cdav
2008	53	27	0	1.99967	69.3928	13.2724	24	c	cdav
2008	53	27	0	1.99967	69.3928	11.8269	25	c	cdav
2008	53	27	0	1.99967	69.3928	11.1041	26	c	cdav
2008	53	27	0	1.99967	69.3928	11.9322	27	c	cdav
2008	53	27	0	1.99967	69.3928	12.4774	28	c	cdav
2008	53	27	0	1.99967	69.3928	9.65852	29	c	cdav
2008	53	27	0	1.99967	69.3928	13.2724	30	c	cdav
2008	53	27	0	1.99967	69.3928	9.13533	1	d	dav pic
2008	53	27	0	1.99967	69.3928	7.2323	2	d	dav pic
2008	53	27	0	1.99967	69.3928	5.78045	3	d	dav pic
2008	53	27	0	1.99967	69.3928	6.14813	4	d	dav pic
2008	53	27	0	1.99967	69.3928	6.35374	5	d	dav pic
2008	53	27	0	1.99967	69.3928	2.80634	6	d	dav pic
2008	53	27	0	1.99967	69.3928	8.96867	7	d	dav pic
2008	53	27	0	1.99967	69.3928	7.2988	8	d	dav pic
2008	53	27	0	1.99967	69.3928	7.59551	9	d	dav pic
2008	53	27	0	1.99967	69.3928	11.0319	10	d	dav pic
2008	53	27	0	1.99967	69.3928	8.60728	1	e	dav pic
2008	53	27	0	1.99967	69.3928	8.60728	2	e	dav pic
2008	53	27	0	1.99967	69.3928	13.2945	3	e	dav pic
2008	53	27	0	1.99967	69.3928	9.69145	4	e	dav pic
2008	53	27	0	1.99967	69.3928	7.15083	5	e	dav pic
2008	53	27	0	1.99967	69.3928	1.12365	6	e	dav pic
2008	53	27	0	1.99967	69.3928	3.84068	7	e	dav pic
2008	53	27	0	1.99967	69.3928	6.80033	8	e	dav pic
2008	53	27	0	1.99967	69.3928	1.10994	9	e	dav pic
2008	53	27	0	1.99967	69.3928	2.7674	10	e	dav pic
2008	53	27	0	1.99967	69.3928	9.99752	1	f	W, PC
2008	53	27	0	1.99967	69.3928	12.4883	2	f	W, PC
2008	53	27	0	1.99967	69.3928	4.06347	3	f	W, PC
2008	53	27	0	1.99967	69.3928	6.467	4	f	W, PC
2008	53	27	0	1.99967	69.3928	11.4431	5	f	W, PC
2008	53	27	0	1.99967	69.3928	3.36246	6	f	W, PC
2008	53	27	0	1.99967	69.3928	3.32351	7	f	W, PC
2008	53	27	0	1.99967	69.3928	4.93624	8	f	W, PC
2008	53	27	0	1.99967	69.3928	4.91907	9	f	W, PC
2008	53	27	0	1.99967	69.3928	11.8045	10	f	W, PC
2008	53	27	0	1.99967	69.3928	11.0989	1	g	W, PC
2008	53	27	0	1.99967	69.3928	5.57756	2	g	W, PC
2008	53	27	0	1.99967	69.3928	5.34389	3	g	W, PC
2008	53	27	0	1.99967	69.3928	5.22705	4	g	W, PC
2008	53	27	0	1.99967	69.3928	6.60062	5	g	W, PC
2008	53	27	0	1.99967	69.3928	5.88759	6	g	W, PC
2008	53	27	0	1.99967	69.3928	8.92242	7	g	W, PC
2008	53	27	0	1.99967	69.3928	2.56921	8	g	W, PC
2008	53	27	0	1.99967	69.3928	2.61162	9	g	W, PC
2008	53	27	0	1.99967	69.3928	0.0594794	10	g	W, PC
2008	53	27	0	1.99967	69.3928	10.3091	1	h	bdav
2008	53	27	0	1.99967	69.3928	10.3813	2	h	bdav
2008	53	27	0	1.99967	69.3928	11.1041	3	h	bdav
2008	53	27	0	1.99967	69.3928	16.1635	4	h	bdav
2008	53	27	0	1.99967	69.3928	11.8269	5	h	bdav
2008	53	27	0	1.99967	69.3928	10.7427	6	h	bdav
2008	53	27	0	1.99967	69.3928	11.1983	7	h	bdav
2008	53	27	0	1.99967	69.3928	0.473095	8	h	bdav
2008	53	27	0	1.99967	69.3928	8.66862	9	h	bdav
2008	53	27	0	1.99967	69.3928	7.22306	10	h	bdav
2008	53	27	0	1.99967	69.3928	8.05116	11	h	bdav
2008	53	27	0	1.99967	69.3928	11.8269	12	h	bdav
2008	53	27	0	1.99967	69.3928	11.4655	13	h	bdav
2008	53	27	0	1.99967	69.3928	6.24421	14	h	bdav
2008	53	27	0	1.99967	69.3928	10.4756	15	h	bdav
2008	53	27	0	1.99967	69.3928	13.9952	16	h	bdav
2008	53	27	0	1.99967	69.3928	12.1883	17	h	bdav
2008	53	27	0	1.99967	69.3928	10.0199	18	h	bdav
2008	53	27	0	1.99967	69.3928	7.58445	19	h	bdav
2008	53	27	0	1.99967	69.3928	11.9211	20	h	bdav
2008	53	27	0	1.99967	69.3928	10.3813	1	i	bdav
2008	53	27	0	1.99967	69.3928	2.91689	2	i	bdav
2008	53	27	0	1.99967	69.3928	14.4619	3	i	bdav
2008	53	27	0	1.99967	69.3928	0.239723	4	i	bdav
2008	53	27	0	1.99967	69.3928	12.5496	5	i	bdav
2008	53	27	0	1.99967	69.3928	8.57435	6	i	bdav
2008	53	27	0	1.99967	69.3928	11.8269	7	i	bdav
2008	53	27	0	1.99967	69.3928	10.7427	8	i	bdav
2008	53	27	0	1.99967	69.3928	9.65852	9	i	bdav
2008	53	27	0	1.99967	69.3928	8.21296	10	i	bdav
2008	53	27	0	1.99967	69.3928	0.962502	11	i	bdav
2008	53	27	0	1.99967	69.3928	1.55727	12	i	bdav
2008	53	27	0	1.99967	69.3928	0.239723	13	i	bdav
2008	53	27	0	1.99967	69.3928	1.19588	14	i	bdav
2008	53	27	0	1.99967	69.3928	11.1041	15	i	bdav
2008	53	27	0	1.99967	69.3928	1.00461	16	i	bdav
2008	53	27	0	1.99967	69.3928	0.643225	17	i	bdav
2008	53	27	0	1.99967	69.3928	8.93574	18	i	bdav
2008	53	27	0	1.99967	69.3928	13.6338	19	i	bdav
2008	53	27	0	1.99967	69.3928	11.8269	20	i	bdav
2008	53	27	0	1.99967	69.3928	10.7647	1	j	adav
2008	53	27	0	1.99967	69.3928	10.837	2	j	adav
2008	53	27	0	1.99967	69.3928	9.40246	3	j	adav
2008	53	27	0	1.99967	69.3928	10.4866	4	j	adav
2008	53	27	0	1.99967	69.3928	15.4628	5	j	adav
2008	53	27	0	1.99967	69.3928	14.6458	6	j	adav
2008	53	27	0	1.99967	69.3928	8.60728	7	j	adav
2008	53	27	0	1.99967	69.3928	12.8497	8	j	adav
2008	53	27	0	1.99967	69.3928	11.9322	9	j	adav
2008	53	27	0	1.99967	69.3928	10.4866	10	j	adav
2008	53	27	0	1.99967	69.3928	15.2236	11	j	adav
2008	53	27	0	1.99967	69.3928	8.68875	12	j	adav
2008	53	27	0	1.99967	69.3928	11.1542	13	j	adav
2008	53	27	0	1.99967	69.3928	18.4372	14	j	adav
2008	53	27	0	1.99967	69.3928	9.95857	15	j	adav
2008	53	27	0	1.99967	69.3928	7.68977	16	j	adav
2008	53	27	0	1.99967	69.3928	8.41255	17	j	adav
2008	53	27	0	1.99967	69.3928	10.4033	18	j	adav
2008	53	27	0	1.99967	69.3928	16.4808	19	j	adav
2008	53	27	0	1.99967	69.3928	15.4408	20	j	adav
2008	53	27	0	1.99967	69.3928	11.4322	1	k	adav
2008	53	27	0	1.99967	69.3928	8.95778	2	k	adav
2008	53	27	0	1.99967	69.3928	10.6814	3	k	adav
2008	53	27	0	1.99967	69.3928	13.923	4	k	adav
2008	53	27	0	1.99967	69.3928	9.29713	5	k	adav
2008	53	27	0	1.99967	69.3928	9.40246	6	k	adav
2008	53	27	0	1.99967	69.3928	10.3091	7	k	adav
2008	53	27	0	1.99967	69.3928	7.90167	8	k	adav
2008	53	27	0	1.99967	69.3928	11.0427	9	k	adav
2008	53	27	0	1.99967	69.3928	3.67345	10	k	adav
2008	53	27	0	1.99967	69.3928	7.16172	11	k	adav
2008	53	27	0	1.99967	69.3928	14.1948	12	k	adav
2008	53	27	0	1.99967	69.3928	5.40818	13	k	adav
2008	53	27	0	1.99967	69.3928	12.1105	14	k	adav
2008	53	27	0	1.99967	69.3928	14.2953	15	k	adav
2008	53	27	0	1.99967	69.3928	0.111705	16	k	adav
2008	53	27	0	1.99967	69.3928	9.76203	17	k	adav
2008	53	27	0	1.99967	69.3928	8.24589	18	k	adav
2008	53	27	0	1.99967	69.3928	11.9322	19	k	adav
2008	53	27	0	1.99967	69.3928	12.8497	20	k	adav
2008	53	27	0	1.99967	69.3928	5.8813	1	l	Horsebarn
2008	53	27	0	1.99967	69.3928	4.97751	2	l	Horsebarn
2008	53	27	0	1.99967	69.3928	9.45309	3	l	Horsebarn
2008	53	27	0	1.99967	69.3928	4.10241	4	l	Horsebarn
2008	53	27	0	1.99967	69.3928	5.15852	5	l	Horsebarn
2008	53	27	0	1.99967	69.3928	4.64418	6	l	Horsebarn
2008	53	27	0	1.99967	69.3928	4.92169	7	l	Horsebarn
2008	53	27	0	1.99967	69.3928	1.06783	8	l	Horsebarn
2008	53	27	0	1.99967	69.3928	3.60123	9	l	Horsebarn
2008	53	27	0	1.99967	69.3928	4.26561	10	l	Horsebarn
2008	53	27	0	1.99967	69.3928	2.56921	11	l	Horsebarn
2008	53	27	0	1.99967	69.3928	3.8349	12	l	Horsebarn
2008	53	27	0	1.99967	69.3928	3.54284	13	l	Horsebarn
2008	53	27	0	1.99967	69.3928	1.85732	14	l	Horsebarn
2008	53	27	0	1.99967	69.3928	0	15	l	Horsebarn
2008	53	27	0	1.99967	69.3928	1.98533	16	l	Horsebarn
2008	53	27	0	1.99967	69.3928	3.63678	17	l	Horsebarn
2008	53	27	0	1.99967	69.3928	0	18	l	Horsebarn
2008	53	27	0	1.99967	69.3928	4.15996	19	l	Horsebarn
2008	53	27	0	1.99967	69.3928	2.56921	20	l	Horsebarn
2008	53	27	0	1.99967	69.3928	3.46262	1	m	Horsebarn
2008	53	27	0	1.99967	69.3928	0.706438	2	m	Horsebarn
2008	53	27	0	1.99967	69.3928	0	3	m	Horsebarn
2008	53	27	0	1.99967	69.3928	1.49593	4	m	Horsebarn
2008	53	27	0	1.99967	69.3928	2.56921	5	m	Horsebarn
2008	53	27	0	1.99967	69.3928	2.72529	6	m	Horsebarn
2008	53	27	0	1.99967	69.3928	2.55261	7	m	Horsebarn
2008	53	27	0	1.99967	69.3928	4.07435	8	m	Horsebarn
2008	53	27	0	1.99967	69.3928	0	9	m	Horsebarn
2008	53	27	0	1.99967	69.3928	3.12879	10	m	Horsebarn
2008	53	27	0	1.99967	69.3928	3.80946	11	m	Horsebarn
2008	53	27	0	1.99967	69.3928	2.95866	12	m	Horsebarn
2008	53	27	0	1.99967	69.3928	3.32005	13	m	Horsebarn
2008	53	27	0	1.99967	69.3928	0.784011	14	m	Horsebarn
2008	53	27	0	1.99967	69.3928	9.4414	15	m	Horsebarn
2008	53	27	0	1.99967	69.3928	4.03224	16	m	Horsebarn
2008	53	27	0	1.99967	69.3928	0.773145	17	m	Horsebarn
2008	53	27	0	1.99967	69.3928	10.5809	18	m	Horsebarn
2008	53	27	0	1.99967	69.3928	3.54284	19	m	Horsebarn
2008	53	27	0	1.99967	69.3928	4.26561	20	m	Horsebarn
2009	52	32	0	4.38667	68.6163	1.2846	1	a	sdav
2009	52	32	0	4.38667	68.6163	0.0837787	2	a	sdav
2009	52	32	0	4.38667	68.6163	10.7819	3	a	sdav
2009	52	32	0	4.38667	68.6163	4.93574	4	a	sdav
2009	52	32	0	4.38667	68.6163	0.0279262	5	a	sdav
2009	52	32	0	4.38667	68.6163	9.94769	6	a	sdav
2009	52	32	0	4.38667	68.6163	11.0319	7	a	sdav
2009	52	32	0	4.38667	68.6163	11.4041	8	a	sdav
2009	52	32	0	4.38667	68.6163	8.59639	9	a	sdav
2009	52	32	0	4.38667	68.6163	7.94879	10	a	sdav
2009	52	32	0	4.38667	68.6163	9.96486	11	a	sdav
2009	52	32	0	4.38667	68.6163	6.6056	12	a	sdav
2009	52	32	0	4.38667	68.6163	15.1847	13	a	sdav
2009	52	32	0	4.38667	68.6163	12.655	14	a	sdav
2009	52	32	0	4.38667	68.6163	11.7546	15	a	sdav
2009	52	32	0	4.38667	68.6163	13.951	16	a	sdav
2009	52	32	0	4.38667	68.6163	12.8388	17	a	sdav
2009	52	32	0	4.38667	68.6163	13.9339	18	a	sdav
2009	52	32	0	4.38667	68.6163	7.87361	19	a	sdav
2009	52	32	0	4.38667	68.6163	9.70862	20	a	sdav
2009	52	32	0	4.38667	68.6163	12.1269	21	a	sdav
2009	52	32	0	4.38667	68.6163	17.1864	22	a	sdav
2009	52	32	0	4.38667	68.6163	2.52794	23	a	sdav
2009	52	32	0	4.38667	68.6163	14.6458	24	a	sdav
2009	52	32	0	4.38667	68.6163	11.0427	25	a	sdav
2009	52	32	0	4.38667	68.6163	6.06666	25	b	sdav
2009	52	32	0	4.38667	68.6163	1.13454	1	b	sdav
2009	52	32	0	4.38667	68.6163	2.7674	2	b	sdav
2009	52	32	0	4.38667	68.6163	6.74269	3	b	sdav
2009	52	32	0	4.38667	68.6163	10.3371	4	b	sdav
2009	52	32	0	4.38667	68.6163	1.62394	5	b	sdav
2009	52	32	0	4.38667	68.6163	0	6	b	sdav
2009	52	32	0	4.38667	68.6163	0	7	b	sdav
2009	52	32	0	4.38667	68.6163	10.6814	8	b	sdav
2009	52	32	0	4.38667	68.6163	10.6985	9	b	sdav
2009	52	32	0	4.38667	68.6163	10.9322	10	b	sdav
2009	52	32	0	4.38667	68.6163	3.85157	11	b	sdav
2009	52	32	0	4.38667	68.6163	0.281835	12	b	sdav
2009	52	32	0	4.38667	68.6163	0.706438	13	b	sdav
2009	52	32	0	4.38667	68.6163	5.43624	14	b	sdav
2009	52	32	0	4.38667	68.6163	10.6705	15	b	sdav
2009	52	32	0	4.38667	68.6163	0	16	b	sdav
2009	52	32	0	4.38667	68.6163	7.79023	17	b	sdav
2009	52	32	0	4.38667	68.6163	0	18	b	sdav
2009	52	32	0	4.38667	68.6163	7.49018	19	b	sdav
2009	52	32	0	4.38667	68.6163	6.00902	20	b	sdav
2009	52	32	0	4.38667	68.6163	0	21	b	sdav
2009	52	32	0	4.38667	68.6163	10.3371	22	b	sdav
2009	52	32	0	4.38667	68.6163	10.109	23	b	sdav
2009	52	32	0	4.38667	68.6163	0	24	b	sdav
2009	52	32	0	4.38667	68.6163	9.29713	1	W	cdav
2009	52	32	0	4.38667	68.6163	16.1635	2	W	cdav
2009	52	32	0	4.38667	68.6163	9.03001	3	W	cdav
2009	52	32	0	4.38667	68.6163	14.8233	4	W	cdav
2009	52	32	0	4.38667	68.6163	7.49018	5	W	cdav
2009	52	32	0	4.38667	68.6163	12.1269	6	W	cdav
2009	52	32	0	4.38667	68.6163	12.1883	7	W	cdav
2009	52	32	0	4.38667	68.6163	11.1041	8	W	cdav
2009	52	32	0	4.38667	68.6163	14.718	9	W	cdav
2009	52	32	0	4.38667	68.6163	12.4774	10	W	cdav
2009	52	32	0	4.38667	68.6163	11.1041	11	W	cdav
2009	52	32	0	4.38667	68.6163	13.2724	12	W	cdav
2009	52	32	0	4.38667	68.6163	14.3566	13	W	cdav
2009	52	32	0	4.38667	68.6163	8.66862	14	W	cdav
2009	52	32	0	4.38667	68.6163	11.2094	15	W	cdav
2009	52	32	0	4.38667	68.6163	12.1883	16	W	cdav
2009	52	32	0	4.38667	68.6163	15.3794	17	W	cdav
2009	52	32	0	4.38667	68.6163	13.3777	18	W	cdav
2009	52	32	0	4.38667	68.6163	13.2724	19	W	cdav
2009	52	32	0	4.38667	68.6163	11.1041	20	W	cdav
2009	52	32	0	4.38667	68.6163	10.6705	21	W	cdav
2009	52	32	0	4.38667	68.6163	19.7333	22	W	cdav
2009	52	32	0	4.38667	68.6163	11.4041	23	W	cdav
2009	52	32	0	4.38667	68.6163	10.848	24	W	cdav
2009	52	32	0	4.38667	68.6163	16.2689	25	W	cdav
2009	52	32	0	4.38667	68.6163	5.7775	26	W	cdav
2009	52	32	0	4.38667	68.6163	10.4866	27	W	cdav
2009	52	32	0	4.38667	68.6163	11.8269	28	W	cdav
2009	52	32	0	4.38667	68.6163	10.848	29	W	cdav
2009	52	32	0	4.38667	68.6163	7.60458	30	W	cdav
2009	52	32	0	4.38667	68.6163	15.8022	1	c	cdav
2009	52	32	0	4.38667	68.6163	9.65852	2	c	cdav
2009	52	32	0	4.38667	68.6163	11.1041	3	c	cdav
2009	52	32	0	4.38667	68.6163	10.3091	4	c	cdav
2009	52	32	0	4.38667	68.6163	12.1269	5	c	cdav
2009	52	32	0	4.38667	68.6163	10.7647	6	c	cdav
2009	52	32	0	4.38667	68.6163	14.2953	7	c	cdav
2009	52	32	0	4.38667	68.6163	10.6985	8	c	cdav
2009	52	32	0	4.38667	68.6163	11.9322	9	c	cdav
2009	52	32	0	4.38667	68.6163	13.2111	10	c	cdav
2009	52	32	0	4.38667	68.6163	12.116	11	c	cdav
2009	52	32	0	4.38667	68.6163	13.2283	12	c	cdav
2009	52	32	0	4.38667	68.6163	11.8598	13	c	cdav
2009	52	32	0	4.38667	68.6163	13.3225	14	c	cdav
2009	52	32	0	4.38667	68.6163	12.5496	15	c	cdav
2009	52	32	0	4.38667	68.6163	26.6438	16	c	cdav
2009	52	32	0	4.38667	68.6163	0	17	c	cdav
2009	52	32	0	4.38667	68.6163	19.7774	18	c	cdav
2009	52	32	0	4.38667	68.6163	12.911	19	c	cdav
2009	52	32	0	4.38667	68.6163	13.9952	20	c	cdav
2009	52	32	0	4.38667	68.6163	12.911	21	c	cdav
2009	52	32	0	4.38667	68.6163	13.6338	22	c	cdav
2009	52	32	0	4.38667	68.6163	4.69333	23	c	cdav
2009	52	32	0	4.38667	68.6163	13.7391	24	c	cdav
2009	52	32	0	4.38667	68.6163	10.7427	25	c	cdav
2009	52	32	0	4.38667	68.6163	10.7427	26	c	cdav
2009	52	32	0	4.38667	68.6163	11.4655	27	c	cdav
2009	52	32	0	4.38667	68.6163	11.4655	28	c	cdav
2009	52	32	0	4.38667	68.6163	15.8022	29	c	cdav
2009	52	32	0	4.38667	68.6163	10.7427	30	c	cdav
2009	52	32	0	4.38667	68.6163	8.15162	1	d	dav pic
2009	52	32	0	4.38667	68.6163	0.93981	2	d	dav pic
2009	52	32	0	4.38667	68.6163	6.07755	3	d	dav pic
2009	52	32	0	4.38667	68.6163	4.6104	4	d	dav pic
2009	52	32	0	4.38667	68.6163	0.0837787	5	d	dav pic
2009	52	32	0	4.38667	68.6163	4.4638	6	d	dav pic
2009	52	32	0	4.38667	68.6163	4.58574	7	d	dav pic
2009	52	32	0	4.38667	68.6163	4.82519	8	d	dav pic
2009	52	32	0	4.38667	68.6163	7.00594	9	d	dav pic
2009	52	32	0	4.38667	68.6163	9.33006	10	d	dav pic
2009	52	32	0	4.38667	68.6163	4.04313	1	e	dav pic
2009	52	32	0	4.38667	68.6163	9.49672	2	e	dav pic
2009	52	32	0	4.38667	68.6163	9.95857	3	e	dav pic
2009	52	32	0	4.38667	68.6163	11.2764	4	e	dav pic
2009	52	32	0	4.38667	68.6163	5.58844	5	e	dav pic
2009	52	32	0	4.38667	68.6163	8.86352	6	e	dav pic
2009	52	32	0	4.38667	68.6163	1.29378	7	e	dav pic
2009	52	32	0	4.38667	68.6163	1.48504	8	e	dav pic
2009	52	32	0	4.38667	68.6163	0.706438	9	e	dav pic
2009	52	32	0	4.38667	68.6163	1.53487	10	e	dav pic
2009	52	32	0	4.38667	68.6163	10.3091	1	f	W, PC
2009	52	32	0	4.38667	68.6163	8.90246	2	f	W, PC
2009	52	32	0	4.38667	68.6163	9.6533	3	f	W, PC
2009	52	32	0	4.38667	68.6163	12.8778	4	f	W, PC
2009	52	32	0	4.38667	68.6163	9.04107	5	f	W, PC
2009	52	32	0	4.38667	68.6163	12.5164	6	f	W, PC
2009	52	32	0	4.38667	68.6163	9.55284	7	f	W, PC
2009	52	32	0	4.38667	68.6163	3.86296	8	f	W, PC
2009	52	32	0	4.38667	68.6163	5.30852	9	f	W, PC
2009	52	32	0	4.38667	68.6163	8.03019	10	f	W, PC
2009	52	32	0	4.38667	68.6163	3.61211	1	g	W, PC
2009	52	32	0	4.38667	68.6163	5.21617	2	g	W, PC
2009	52	32	0	4.38667	68.6163	5.21617	3	g	W, PC
2009	52	32	0	4.38667	68.6163	7.30112	4	g	W, PC
2009	52	32	0	4.38667	68.6163	5.02144	5	g	W, PC
2009	52	32	0	4.38667	68.6163	3.90423	6	g	W, PC
2009	52	32	0	4.38667	68.6163	3.72385	7	g	W, PC
2009	52	32	0	4.38667	68.6163	2.75651	8	g	W, PC
2009	52	32	0	4.38667	68.6163	3.30917	9	g	W, PC
2009	52	32	0	4.38667	68.6163	7.54028	10	g	W, PC
2009	52	32	0	4.38667	68.6163	11.2094	1	h	bdav
2009	52	32	0	4.38667	68.6163	7.24319	2	h	bdav
2009	52	32	0	4.38667	68.6163	17.6091	3	h	bdav
2009	52	32	0	4.38667	68.6163	10.4756	4	h	bdav
2009	52	32	0	4.38667	68.6163	12.911	5	h	bdav
2009	52	32	0	4.38667	68.6163	14.1005	6	h	bdav
2009	52	32	0	4.38667	68.6163	12.911	7	h	bdav
2009	52	32	0	4.38667	68.6163	9.65852	8	h	bdav
2009	52	32	0	4.38667	68.6163	0	9	h	bdav
2009	52	32	0	4.38667	68.6163	13.6338	10	h	bdav
2009	52	32	0	4.38667	68.6163	7.22306	11	h	bdav
2009	52	32	0	4.38667	68.6163	9.03001	12	h	bdav
2009	52	32	0	4.38667	68.6163	15.0794	13	h	bdav
2009	52	32	0	4.38667	68.6163	6.7674	14	h	bdav
2009	52	32	0	4.38667	68.6163	6.13889	15	h	bdav
2009	52	32	0	4.38667	68.6163	7.58445	16	h	bdav
2009	52	32	0	4.38667	68.6163	2.58928	17	h	bdav
2009	52	32	0	4.38667	68.6163	6.86167	18	h	bdav
2009	52	32	0	4.38667	68.6163	10.4866	19	h	bdav
2009	52	32	0	4.38667	68.6163	3.056	20	h	bdav
2009	52	32	0	4.38667	68.6163	6.92596	1	i	bdav
2009	52	32	0	4.38667	68.6163	0.239723	2	i	bdav
2009	52	32	0	4.38667	68.6163	0.473095	3	i	bdav
2009	52	32	0	4.38667	68.6163	0.473095	4	i	bdav
2009	52	32	0	4.38667	68.6163	0.601112	5	i	bdav
2009	52	32	0	4.38667	68.6163	8.66862	6	i	bdav
2009	52	32	0	4.38667	68.6163	10.4866	7	i	bdav
2009	52	32	0	4.38667	68.6163	0	8	i	bdav
2009	52	32	0	4.38667	68.6163	8.98584	9	i	bdav
2009	52	32	0	4.38667	68.6163	10.848	10	i	bdav
2009	52	32	0	4.38667	68.6163	2.58928	11	i	bdav
2009	52	32	0	4.38667	68.6163	5.7775	12	i	bdav
2009	52	32	0	4.38667	68.6163	0.0735424	13	i	bdav
2009	52	32	0	4.38667	68.6163	9.65852	14	i	bdav
2009	52	32	0	4.38667	68.6163	14.1005	15	i	bdav
2009	52	32	0	4.38667	68.6163	11.1041	16	i	bdav
2009	52	32	0	4.38667	68.6163	9.29713	17	i	bdav
2009	52	32	0	4.38667	68.6163	8.30723	18	i	bdav
2009	52	32	0	4.38667	68.6163	6.86167	19	i	bdav
2009	52	32	0	4.38667	68.6163	2.08878	20	i	bdav
2009	52	32	0	4.38667	68.6163	12.8497	1	j	adav
2009	52	32	0	4.38667	68.6163	8.30723	2	j	adav
2009	52	32	0	4.38667	68.6163	9.95857	3	j	adav
2009	52	32	0	4.38667	68.6163	7.68977	4	j	adav
2009	52	32	0	4.38667	68.6163	6.24421	5	j	adav
2009	52	32	0	4.38667	68.6163	4.99338	6	j	adav
2009	52	32	0	4.38667	68.6163	7.8845	7	j	adav
2009	52	32	0	4.38667	68.6163	15.3685	8	j	adav
2009	52	32	0	4.38667	68.6163	9.69145	9	j	adav
2009	52	32	0	4.38667	68.6163	14.0281	10	j	adav
2009	52	32	0	4.38667	68.6163	12.4883	11	j	adav
2009	52	32	0	4.38667	68.6163	14.2844	12	j	adav
2009	52	32	0	4.38667	68.6163	14.9176	13	j	adav
2009	52	32	0	4.38667	68.6163	14.6458	14	j	adav
2009	52	32	0	4.38667	68.6163	15.3966	15	j	adav
2009	52	32	0	4.38667	68.6163	16.6303	16	j	adav
2009	52	32	0	4.38667	68.6163	4.86295	17	j	adav
2009	52	32	0	4.38667	68.6163	14.8233	18	j	adav
2009	52	32	0	4.38667	68.6163	1.85732	19	j	adav
2009	52	32	0	4.38667	68.6163	8.14074	20	j	adav
2009	52	32	0	4.38667	68.6163	11.6651	1	k	adav
2009	52	32	0	4.38667	68.6163	5.41906	2	k	adav
2009	52	32	0	4.38667	68.6163	11.1542	3	k	adav
2009	52	32	0	4.38667	68.6163	10.32	4	k	adav
2009	52	32	0	4.38667	68.6163	12.944	5	k	adav
2009	52	32	0	4.38667	68.6163	12.0826	6	k	adav
2009	52	32	0	4.38667	68.6163	5.16941	7	k	adav
2009	52	32	0	4.38667	68.6163	12.2212	8	k	adav
2009	52	32	0	4.38667	68.6163	12.972	9	k	adav
2009	52	32	0	4.38667	68.6163	11.2655	10	k	adav
2009	52	32	0	4.38667	68.6163	0.93981	11	k	adav
2009	52	32	0	4.38667	68.6163	10.2756	12	k	adav
2009	52	32	0	4.38667	68.6163	7.96597	13	k	adav
2009	52	32	0	4.38667	68.6163	10.3457	14	k	adav
2009	52	32	0	4.38667	68.6163	14.1566	15	k	adav
2009	52	32	0	4.38667	68.6163	2.5555	16	k	adav
2009	52	32	0	4.38667	68.6163	0	17	k	adav
2009	52	32	0	4.38667	68.6163	1.83272	18	k	adav
2009	52	32	0	4.38667	68.6163	6.20318	19	k	adav
2009	52	32	0	4.38667	68.6163	1.98533	20	k	adav
2009	52	32	0	4.38667	68.6163	3.84578	1	l	Horsebarn
2009	52	32	0	4.38667	68.6163	6.28446	2	l	Horsebarn
2009	52	32	0	4.38667	68.6163	5.68708	3	l	Horsebarn
2009	52	32	0	4.38667	68.6163	4.06347	4	l	Horsebarn
2009	52	32	0	4.38667	68.6163	4.28279	5	l	Horsebarn
2009	52	32	0	4.38667	68.6163	5.73923	6	l	Horsebarn
2009	52	32	0	4.38667	68.6163	2.75651	7	l	Horsebarn
2009	52	32	0	4.38667	68.6163	0	8	l	Horsebarn
2009	52	32	0	4.38667	68.6163	12.4774	9	l	Horsebarn
2009	52	32	0	4.38667	68.6163	5.7775	10	l	Horsebarn
2009	52	32	0	4.38667	68.6163	0.74855	11	l	Horsebarn
2009	52	32	0	4.38667	68.6163	2.7674	12	l	Horsebarn
2009	52	32	0	4.38667	68.6163	2.99018	13	l	Horsebarn
2009	52	32	0	4.38667	68.6163	2.01656	14	l	Horsebarn
2009	52	32	0	4.38667	68.6163	3.32005	15	l	Horsebarn
2009	52	32	0	4.38667	68.6163	2.04462	16	l	Horsebarn
2009	52	32	0	4.38667	68.6163	0.0837787	17	l	Horsebarn
2009	52	32	0	4.38667	68.6163	3.66484	18	l	Horsebarn
2009	52	32	0	4.38667	68.6163	4.37673	19	l	Horsebarn
2009	52	32	0	4.38667	68.6163	3.30345	20	l	Horsebarn
2009	52	32	0	4.38667	68.6163	3.7095	1	m	Horsebarn
2009	52	32	0	4.38667	68.6163	2.55261	2	m	Horsebarn
2009	52	32	0	4.38667	68.6163	0	3	m	Horsebarn
2009	52	32	0	4.38667	68.6163	4.01534	4	m	Horsebarn
2009	52	32	0	4.38667	68.6163	4.6333	5	m	Horsebarn
2009	52	32	0	4.38667	68.6163	2.20782	6	m	Horsebarn
2009	52	32	0	4.38667	68.6163	4.6104	7	m	Horsebarn
2009	52	32	0	4.38667	68.6163	3.27539	8	m	Horsebarn
2009	52	32	0	4.38667	68.6163	2.55261	9	m	Horsebarn
2009	52	32	0	4.38667	68.6163	3.66484	10	m	Horsebarn
2009	52	32	0	4.38667	68.6163	3.66484	11	m	Horsebarn
2009	52	32	0	4.38667	68.6163	4.97179	12	m	Horsebarn
2009	52	32	0	4.38667	68.6163	3.84068	13	m	Horsebarn
2009	52	32	0	4.38667	68.6163	7.41256	14	m	Horsebarn
2009	52	32	0	4.38667	68.6163	2.75651	15	m	Horsebarn
2009	52	32	0	4.38667	68.6163	4.15996	16	m	Horsebarn
2009	52	32	0	4.38667	68.6163	4.9825	17	m	Horsebarn
2009	52	32	0	4.38667	68.6163	2.99018	18	m	Horsebarn
2009	52	32	0	4.38667	68.6163	3.90769	19	m	Horsebarn
2009	52	32	0	4.38667	68.6163	6.09472	20	m	Horsebarn
2010	59	30	0	3.33333	40.7162	1.49593	1	a	sdav
2010	59	30	0	3.33333	40.7162	0	2	a	sdav
2010	59	30	0	3.33333	40.7162	7.21513	3	a	sdav
2010	59	30	0	3.33333	40.7162	10.1234	4	a	sdav
2010	59	30	0	3.33333	40.7162	0.57842	5	a	sdav
2010	59	30	0	3.33333	40.7162	10.848	6	a	sdav
2010	59	30	0	3.33333	40.7162	2.73934	7	a	sdav
2010	59	30	0	3.33333	40.7162	7.41796	8	a	sdav
2010	59	30	0	3.33333	40.7162	10.3091	9	a	sdav
2010	59	30	0	3.33333	40.7162	11.0319	10	a	sdav
2010	59	30	0	3.33333	40.7162	1.83272	11	a	sdav
2010	59	30	0	3.33333	40.7162	5.76957	12	a	sdav
2010	59	30	0	3.33333	40.7162	5.88282	13	a	sdav
2010	59	30	0	3.33333	40.7162	14.2844	14	a	sdav
2010	59	30	0	3.33333	40.7162	6.43894	15	a	sdav
2010	59	30	0	3.33333	40.7162	3.60123	16	a	sdav
2010	59	30	0	3.33333	40.7162	9.95857	17	a	sdav
2010	59	30	0	3.33333	40.7162	5.04679	18	a	sdav
2010	59	30	0	3.33333	40.7162	10.07	19	a	sdav
2010	59	30	0	3.33333	40.7162	10.6814	20	a	sdav
2010	59	30	0	3.33333	40.7162	12.8669	21	a	sdav
2010	59	30	0	3.33333	40.7162	11.4213	22	a	sdav
2010	59	30	0	3.33333	40.7162	13.2283	23	a	sdav
2010	59	30	0	3.33333	40.7162	0	24	a	sdav
2010	59	30	0	3.33333	40.7162	11.7546	25	a	sdav
2010	59	30	0	3.33333	40.7162	0	25	b	sdav
2010	59	30	0	3.33333	40.7162	6.07755	1	b	sdav
2010	59	30	0	3.33333	40.7162	11.3932	2	b	sdav
2010	59	30	0	3.33333	40.7162	2.34672	3	b	sdav
2010	59	30	0	3.33333	40.7162	6.7318	4	b	sdav
2010	59	30	0	3.33333	40.7162	2.21871	5	b	sdav
2010	59	30	0	3.33333	40.7162	9.95857	6	b	sdav
2010	59	30	0	3.33333	40.7162	9.59718	7	b	sdav
2010	59	30	0	3.33333	40.7162	6.87273	8	b	sdav
2010	59	30	0	3.33333	40.7162	4.69628	9	b	sdav
2010	59	30	0	3.33333	40.7162	6.01991	10	b	sdav
2010	59	30	0	3.33333	40.7162	7.32838	11	b	sdav
2010	59	30	0	3.33333	40.7162	19.7052	12	b	sdav
2010	59	30	0	3.33333	40.7162	7.54028	13	b	sdav
2010	59	30	0	3.33333	40.7162	7.15083	14	b	sdav
2010	59	30	0	3.33333	40.7162	0	15	b	sdav
2010	59	30	0	3.33333	40.7162	10.848	16	b	sdav
2010	59	30	0	3.33333	40.7162	6.85374	17	b	sdav
2010	59	30	0	3.33333	40.7162	9.40246	18	b	sdav
2010	59	30	0	3.33333	40.7162	7.12879	19	b	sdav
2010	59	30	0	3.33333	40.7162	23.6805	20	b	sdav
2010	59	30	0	3.33333	40.7162	11.2076	21	b	sdav
2010	59	30	0	3.33333	40.7162	0	22	b	sdav
2010	59	30	0	3.33333	40.7162	10.5427	23	b	sdav
2010	59	30	0	3.33333	40.7162	3.10073	24	b	sdav
2010	59	30	0	3.33333	40.7162	7.49018	1	W	cdav
2010	59	30	0	3.33333	40.7162	4.69333	2	W	cdav
2010	59	30	0	3.33333	40.7162	8.8744	3	W	cdav
2010	59	30	0	3.33333	40.7162	11.4655	4	W	cdav
2010	59	30	0	3.33333	40.7162	8.57435	5	W	cdav
2010	59	30	0	3.33333	40.7162	8.21296	6	W	cdav
2010	59	30	0	3.33333	40.7162	11.4655	7	W	cdav
2010	59	30	0	3.33333	40.7162	8.21296	8	W	cdav
2010	59	30	0	3.33333	40.7162	11.2094	9	W	cdav
2010	59	30	0	3.33333	40.7162	9.65852	10	W	cdav
2010	59	30	0	3.33333	40.7162	7.85157	11	W	cdav
2010	59	30	0	3.33333	40.7162	0.0837787	12	W	cdav
2010	59	30	0	3.33333	40.7162	1.8665	13	W	cdav
2010	59	30	0	3.33333	40.7162	4.33194	14	W	cdav
2010	59	30	0	3.33333	40.7162	7.22306	15	W	cdav
2010	59	30	0	3.33333	40.7162	11.3932	16	W	cdav
2010	59	30	0	3.33333	40.7162	6.13889	17	W	cdav
2010	59	30	0	3.33333	40.7162	4.79866	18	W	cdav
2010	59	30	0	3.33333	40.7162	6.7674	19	W	cdav
2010	59	30	0	3.33333	40.7162	9.25297	20	W	cdav
2010	59	30	0	3.33333	40.7162	8.1688	21	W	cdav
2010	59	30	0	3.33333	40.7162	9.63613	22	W	cdav
2010	59	30	0	3.33333	40.7162	7.57923	23	W	cdav
2010	59	30	0	3.33333	40.7162	0	24	W	cdav
2010	59	30	0	3.33333	40.7162	8.31829	25	W	cdav
2010	59	30	0	3.33333	40.7162	7.42884	26	W	cdav
2010	59	30	0	3.33333	40.7162	11.2094	27	W	cdav
2010	59	30	0	3.33333	40.7162	7.17889	28	W	cdav
2010	59	30	0	3.33333	40.7162	10.3371	29	W	cdav
2010	59	30	0	3.33333	40.7162	7.06745	30	W	cdav
2010	59	30	0	3.33333	40.7162	11.3932	1	c	cdav
2010	59	30	0	3.33333	40.7162	10.3813	2	c	cdav
2010	59	30	0	3.33333	40.7162	2.9306	3	c	cdav
2010	59	30	0	3.33333	40.7162	9.23579	4	c	cdav
2010	59	30	0	3.33333	40.7162	7.90167	5	c	cdav
2010	59	30	0	3.33333	40.7162	11.7718	6	c	cdav
2010	59	30	0	3.33333	40.7162	7.59551	7	c	cdav
2010	59	30	0	3.33333	40.7162	3.62929	8	c	cdav
2010	59	30	0	3.33333	40.7162	11.049	9	c	cdav
2010	59	30	0	3.33333	40.7162	8.61357	10	c	cdav
2010	59	30	0	3.33333	40.7162	7.51222	11	c	cdav
2010	59	30	0	3.33333	40.7162	7.87361	12	c	cdav
2010	59	30	0	3.33333	40.7162	8.30723	13	c	cdav
2010	59	30	0	3.33333	40.7162	2.58928	14	c	cdav
2010	59	30	0	3.33333	40.7162	1.14372	15	c	cdav
2010	59	30	0	3.33333	40.7162	8.93574	16	c	cdav
2010	59	30	0	3.33333	40.7162	8.30723	17	c	cdav
2010	59	30	0	3.33333	40.7162	5.7775	18	c	cdav
2010	59	30	0	3.33333	40.7162	0.0558525	19	c	cdav
2010	59	30	0	3.33333	40.7162	0.57842	20	c	cdav
2010	59	30	0	3.33333	40.7162	3.056	21	c	cdav
2010	59	30	0	3.33333	40.7162	6.13889	22	c	cdav
2010	59	30	0	3.33333	40.7162	0.111705	23	c	cdav
2010	59	30	0	3.33333	40.7162	7.49018	24	c	cdav
2010	59	30	0	3.33333	40.7162	4.33194	25	c	cdav
2010	59	30	0	3.33333	40.7162	6.40601	26	c	cdav
2010	59	30	0	3.33333	40.7162	4.33194	27	c	cdav
2010	59	30	0	3.33333	40.7162	4.69333	28	c	cdav
2010	59	30	0	3.33333	40.7162	6.13889	29	c	cdav
2010	59	30	0	3.33333	40.7162	4.79866	30	c	cdav
2010	59	30	0	3.33333	40.7162	9.95857	1	d	dav pic
2010	59	30	0	3.33333	40.7162	1.85732	2	d	dav pic
2010	59	30	0	3.33333	40.7162	8.98584	3	d	dav pic
2010	59	30	0	3.33333	40.7162	4.63199	4	d	dav pic
2010	59	30	0	3.33333	40.7162	1.48517	5	d	dav pic
2010	59	30	0	3.33333	40.7162	2.96212	6	d	dav pic
2010	59	30	0	3.33333	40.7162	8.17968	7	d	dav pic
2010	59	30	0	3.33333	40.7162	10.9322	8	d	dav pic
2010	59	30	0	3.33333	40.7162	7.92344	9	d	dav pic
2010	59	30	0	3.33333	40.7162	7.20066	10	d	dav pic
2010	59	30	0	3.33333	40.7162	10.7203	1	e	dav pic
2010	59	30	0	3.33333	40.7162	9.27474	2	e	dav pic
2010	59	30	0	3.33333	40.7162	7.3845	3	e	dav pic
2010	59	30	0	3.33333	40.7162	8.35723	4	e	dav pic
2010	59	30	0	3.33333	40.7162	2.75022	5	e	dav pic
2010	59	30	0	3.33333	40.7162	0.943275	6	e	dav pic
2010	59	30	0	3.33333	40.7162	2.01656	7	e	dav pic
2010	59	30	0	3.33333	40.7162	2.37795	8	e	dav pic
2010	59	30	0	3.33333	40.7162	2.16655	9	e	dav pic
2010	59	30	0	3.33333	40.7162	6.43894	10	e	dav pic
2010	59	30	0	3.33333	40.7162	7.82918	1	f	W, PC
2010	59	30	0	3.33333	40.7162	8.36352	2	f	W, PC
2010	59	30	0	3.33333	40.7162	9.83085	3	f	W, PC
2010	59	30	0	3.33333	40.7162	8.91335	4	f	W, PC
2010	59	30	0	3.33333	40.7162	8.71862	5	f	W, PC
2010	59	30	0	3.33333	40.7162	10.348	6	f	W, PC
2010	59	30	0	3.33333	40.7162	11.0708	7	f	W, PC
2010	59	30	0	3.33333	40.7162	8.11817	8	f	W, PC
2010	59	30	0	3.33333	40.7162	9.63613	9	f	W, PC
2010	59	30	0	3.33333	40.7162	12.155	10	f	W, PC
2010	59	30	0	3.33333	40.7162	6.68978	1	g	W, PC
2010	59	30	0	3.33333	40.7162	7.30112	2	g	W, PC
2010	59	30	0	3.33333	40.7162	6.30033	3	g	W, PC
2010	59	30	0	3.33333	40.7162	11.4041	4	g	W, PC
2010	59	30	0	3.33333	40.7162	7.64074	5	g	W, PC
2010	59	30	0	3.33333	40.7162	5.95612	6	g	W, PC
2010	59	30	0	3.33333	40.7162	9.26385	7	g	W, PC
2010	59	30	0	3.33333	40.7162	3.08668	8	g	W, PC
2010	59	30	0	3.33333	40.7162	5.70029	9	g	W, PC
2010	59	30	0	3.33333	40.7162	3.54284	10	g	W, PC
2010	59	30	0	3.33333	40.7162	2.52794	1	h	bdav
2010	59	30	0	3.33333	40.7162	0.0837787	2	h	bdav
2010	59	30	0	3.33333	40.7162	2.02744	3	h	bdav
2010	59	30	0	3.33333	40.7162	8.31829	4	h	bdav
2010	59	30	0	3.33333	40.7162	7.85157	5	h	bdav
2010	59	30	0	3.33333	40.7162	7.85157	6	h	bdav
2010	59	30	0	3.33333	40.7162	5.7775	7	h	bdav
2010	59	30	0	3.33333	40.7162	3.97055	8	h	bdav
2010	59	30	0	3.33333	40.7162	5.05472	9	h	bdav
2010	59	30	0	3.33333	40.7162	5.7775	10	h	bdav
2010	59	30	0	3.33333	40.7162	0.111705	11	h	bdav
2010	59	30	0	3.33333	40.7162	6.86167	12	h	bdav
2010	59	30	0	3.33333	40.7162	0.111705	13	h	bdav
2010	59	30	0	3.33333	40.7162	3.97055	14	h	bdav
2010	59	30	0	3.33333	40.7162	2.08878	15	h	bdav
2010	59	30	0	3.33333	40.7162	6.7674	16	h	bdav
2010	59	30	0	3.33333	40.7162	4.69333	17	h	bdav
2010	59	30	0	3.33333	40.7162	2.22789	18	h	bdav
2010	59	30	0	3.33333	40.7162	4.33194	19	h	bdav
2010	59	30	0	3.33333	40.7162	7.87361	20	h	bdav
2010	59	30	0	3.33333	40.7162	7.49018	1	i	bdav
2010	59	30	0	3.33333	40.7162	0.0837787	2	i	bdav
2010	59	30	0	3.33333	40.7162	1.00461	3	i	bdav
2010	59	30	0	3.33333	40.7162	4.33194	4	i	bdav
2010	59	30	0	3.33333	40.7162	1.79061	5	i	bdav
2010	59	30	0	3.33333	40.7162	0.111705	6	i	bdav
2010	59	30	0	3.33333	40.7162	8.31829	7	i	bdav
2010	59	30	0	3.33333	40.7162	8.21296	8	i	bdav
2010	59	30	0	3.33333	40.7162	4.79866	9	i	bdav
2010	59	30	0	3.33333	40.7162	7.49018	10	i	bdav
2010	59	30	0	3.33333	40.7162	2.22789	11	i	bdav
2010	59	30	0	3.33333	40.7162	1.50511	12	i	bdav
2010	59	30	0	3.33333	40.7162	1.50511	13	i	bdav
2010	59	30	0	3.33333	40.7162	7.49018	14	i	bdav
2010	59	30	0	3.33333	40.7162	1.50511	15	i	bdav
2010	59	30	0	3.33333	40.7162	0.601112	16	i	bdav
2010	59	30	0	3.33333	40.7162	0.239723	17	i	bdav
2010	59	30	0	3.33333	40.7162	0.473095	18	i	bdav
2010	59	30	0	3.33333	40.7162	6.45611	19	i	bdav
2010	59	30	0	3.33333	40.7162	0.834485	20	i	bdav
2010	59	30	0	3.33333	40.7162	7.23412	1	j	adav
2010	59	30	0	3.33333	40.7162	7.9569	2	j	adav
2010	59	30	0	3.33333	40.7162	4.43727	3	j	adav
2010	59	30	0	3.33333	40.7162	9.22491	4	j	adav
2010	59	30	0	3.33333	40.7162	6.7674	5	j	adav
2010	59	30	0	3.33333	40.7162	7.9569	6	j	adav
2010	59	30	0	3.33333	40.7162	6.42805	7	j	adav
2010	59	30	0	3.33333	40.7162	7.9569	8	j	adav
2010	59	30	0	3.33333	40.7162	10.6705	9	j	adav
2010	59	30	0	3.33333	40.7162	7.90167	10	j	adav
2010	59	30	0	3.33333	40.7162	7.16172	11	j	adav
2010	59	30	0	3.33333	40.7162	5.88282	12	j	adav
2010	59	30	0	3.33333	40.7162	1.83272	13	j	adav
2010	59	30	0	3.33333	40.7162	4.33194	14	j	adav
2010	59	30	0	3.33333	40.7162	5.37195	15	j	adav
2010	59	30	0	3.33333	40.7162	6.80033	16	j	adav
2010	59	30	0	3.33333	40.7162	10.6876	17	j	adav
2010	59	30	0	3.33333	40.7162	8.51301	18	j	adav
2010	59	30	0	3.33333	40.7162	12.9331	19	j	adav
2010	59	30	0	3.33333	40.7162	6.24421	20	j	adav
2010	59	30	0	3.33333	40.7162	6.70606	1	k	adav
2010	59	30	0	3.33333	40.7162	11.5708	2	k	adav
2010	59	30	0	3.33333	40.7162	12.155	3	k	adav
2010	59	30	0	3.33333	40.7162	5.11611	4	k	adav
2010	59	30	0	3.33333	40.7162	10.3761	5	k	adav
2010	59	30	0	3.33333	40.7162	2.69461	6	k	adav
2010	59	30	0	3.33333	40.7162	9.31917	7	k	adav
2010	59	30	0	3.33333	40.7162	9.5863	8	k	adav
2010	59	30	0	3.33333	40.7162	9.90335	9	k	adav
2010	59	30	0	3.33333	40.7162	9.61436	10	k	adav
2010	59	30	0	3.33333	40.7162	9.57002	11	k	adav
2010	59	30	0	3.33333	40.7162	11.0708	12	k	adav
2010	59	30	0	3.33333	40.7162	8.0964	13	k	adav
2010	59	30	0	3.33333	40.7162	9.02479	14	k	adav
2010	59	30	0	3.33333	40.7162	7.54028	15	k	adav
2010	59	30	0	3.33333	40.7162	9.95857	16	k	adav
2010	59	30	0	3.33333	40.7162	6.50323	17	k	adav
2010	59	30	0	3.33333	40.7162	7.90167	18	k	adav
2010	59	30	0	3.33333	40.7162	0	19	k	adav
2010	59	30	0	3.33333	40.7162	5.7775	20	k	adav
2010	59	30	0	3.33333	40.7162	4.35469	1	l	Horsebarn
2010	59	30	0	3.33333	40.7162	3.37963	2	l	Horsebarn
2010	59	30	0	3.33333	40.7162	4.4638	3	l	Horsebarn
2010	59	30	0	3.33333	40.7162	5.51991	4	l	Horsebarn
2010	59	30	0	3.33333	40.7162	4.21346	5	l	Horsebarn
2010	59	30	0	3.33333	40.7162	2.60816	6	l	Horsebarn
2010	59	30	0	3.33333	40.7162	1.82955	7	l	Horsebarn
2010	59	30	0	3.33333	40.7162	0.550494	8	l	Horsebarn
2010	59	30	0	3.33333	40.7162	4.70257	9	l	Horsebarn
2010	59	30	0	3.33333	40.7162	1.06783	10	l	Horsebarn
2010	59	30	0	3.33333	40.7162	3.97979	11	l	Horsebarn
2010	59	30	0	3.33333	40.7162	3.45895	12	l	Horsebarn
2010	59	30	0	3.33333	40.7162	8.93574	13	l	Horsebarn
2010	59	30	0	3.33333	40.7162	2.914	14	l	Horsebarn
2010	59	30	0	3.33333	40.7162	0	15	l	Horsebarn
2010	59	30	0	3.33333	40.7162	0.923206	16	l	Horsebarn
2010	59	30	0	3.33333	40.7162	1.11793	17	l	Horsebarn
2010	59	30	0	3.33333	40.7162	4.15996	18	l	Horsebarn
2010	59	30	0	3.33333	40.7162	5.11641	19	l	Horsebarn
2010	59	30	0	3.33333	40.7162	2.08356	20	l	Horsebarn
2010	59	30	0	3.33333	40.7162	0.239723	1	m	Horsebarn
2010	59	30	0	3.33333	40.7162	1.06783	2	m	Horsebarn
2010	59	30	0	3.33333	40.7162	4.37673	3	m	Horsebarn
2010	59	30	0	3.33333	40.7162	2.914	4	m	Horsebarn
2010	59	30	0	3.33333	40.7162	5.92806	5	m	Horsebarn
2010	59	30	0	3.33333	40.7162	0.561816	6	m	Horsebarn
2010	59	30	0	3.33333	40.7162	4.93624	7	m	Horsebarn
2010	59	30	0	3.33333	40.7162	3.67402	8	m	Horsebarn
2010	59	30	0	3.33333	40.7162	4.39333	9	m	Horsebarn
2010	59	30	0	3.33333	40.7162	4.79713	10	m	Horsebarn
2010	59	30	0	3.33333	40.7162	4.15996	11	m	Horsebarn
2010	59	30	0	3.33333	40.7162	1.82983	12	m	Horsebarn
2010	59	30	0	3.33333	40.7162	1.17927	13	m	Horsebarn
2010	59	30	0	3.33333	40.7162	6.6789	14	m	Horsebarn
2010	59	30	0	3.33333	40.7162	3.12879	15	m	Horsebarn
2010	59	30	0	3.33333	40.7162	11.2764	16	m	Horsebarn
2010	59	30	0	3.33333	40.7162	4.39101	17	m	Horsebarn
2010	59	30	0	3.33333	40.7162	6.74319	18	m	Horsebarn
2010	59	30	0	3.33333	40.7162	9.09719	19	m	Horsebarn
2010	59	30	0	3.33333	40.7162	6.82839	20	m	Horsebarn
2011	60	30	0	3.89333	78.1304	0	1	a	sdav
2011	60	30	0	3.89333	78.1304	0	2	a	sdav
2011	60	30	0	3.89333	78.1304	5.78674	3	a	sdav
2011	60	30	0	3.89333	78.1304	9.25297	4	a	sdav
2011	60	30	0	3.89333	78.1304	4.63199	5	a	sdav
2011	60	30	0	3.89333	78.1304	9.5863	6	a	sdav
2011	60	30	0	3.89333	78.1304	9.25297	7	a	sdav
2011	60	30	0	3.89333	78.1304	6.78944	8	a	sdav
2011	60	30	0	3.89333	78.1304	10.6876	9	a	sdav
2011	60	30	0	3.89333	78.1304	8.8744	10	a	sdav
2011	60	30	0	3.89333	78.1304	11.877	11	a	sdav
2011	60	30	0	3.89333	78.1304	12.1332	12	a	sdav
2011	60	30	0	3.89333	78.1304	10.32	13	a	sdav
2011	60	30	0	3.89333	78.1304	9.22491	14	a	sdav
2011	60	30	0	3.89333	78.1304	11.0599	15	a	sdav
2011	60	30	0	3.89333	78.1304	11.4213	16	a	sdav
2011	60	30	0	3.89333	78.1304	4.20207	17	a	sdav
2011	60	30	0	3.89333	78.1304	10.3371	18	a	sdav
2011	60	30	0	3.89333	78.1304	10.3371	19	a	sdav
2011	60	30	0	3.89333	78.1304	10.32	20	a	sdav
2011	60	30	0	3.89333	78.1304	10.4314	21	a	sdav
2011	60	30	0	3.89333	78.1304	10.32	22	a	sdav
2011	60	30	0	3.89333	78.1304	12.1441	23	a	sdav
2011	60	30	0	3.89333	78.1304	9.59718	24	a	sdav
2011	60	30	0	3.89333	78.1304	0	25	a	sdav
2011	60	30	0	3.89333	78.1304	7.90167	25	b	sdav
2011	60	30	0	3.89333	78.1304	8.62445	1	b	sdav
2011	60	30	0	3.89333	78.1304	10.6814	2	b	sdav
2011	60	30	0	3.89333	78.1304	8.8744	3	b	sdav
2011	60	30	0	3.89333	78.1304	8.25218	4	b	sdav
2011	60	30	0	3.89333	78.1304	1.83272	5	b	sdav
2011	60	30	0	3.89333	78.1304	8.86352	6	b	sdav
2011	60	30	0	3.89333	78.1304	10.3091	7	b	sdav
2011	60	30	0	3.89333	78.1304	8.67968	8	b	sdav
2011	60	30	0	3.89333	78.1304	11.0599	9	b	sdav
2011	60	30	0	3.89333	78.1304	11.2094	10	b	sdav
2011	60	30	0	3.89333	78.1304	8.86352	11	b	sdav
2011	60	30	0	3.89333	78.1304	3.96262	12	b	sdav
2011	60	30	0	3.89333	78.1304	0.706438	13	b	sdav
2011	60	30	0	3.89333	78.1304	3.85157	14	b	sdav
2011	60	30	0	3.89333	78.1304	9.03925	15	b	sdav
2011	60	30	0	3.89333	78.1304	9.94769	16	b	sdav
2011	60	30	0	3.89333	78.1304	0	17	b	sdav
2011	60	30	0	3.89333	78.1304	0	18	b	sdav
2011	60	30	0	3.89333	78.1304	7.77935	19	b	sdav
2011	60	30	0	3.89333	78.1304	11.0319	20	b	sdav
2011	60	30	0	3.89333	78.1304	8.15162	21	b	sdav
2011	60	30	0	3.89333	78.1304	9.94769	22	b	sdav
2011	60	30	0	3.89333	78.1304	10.1252	23	b	sdav
2011	60	30	0	3.89333	78.1304	0	24	b	sdav
2011	60	30	0	3.89333	78.1304	10.7427	1	W	cdav
2011	60	30	0	3.89333	78.1304	11.4655	2	W	cdav
2011	60	30	0	3.89333	78.1304	10.0199	3	W	cdav
2011	60	30	0	3.89333	78.1304	10.7427	4	W	cdav
2011	60	30	0	3.89333	78.1304	13.2002	5	W	cdav
2011	60	30	0	3.89333	78.1304	10.6985	6	W	cdav
2011	60	30	0	3.89333	78.1304	11.4655	7	W	cdav
2011	60	30	0	3.89333	78.1304	10.0199	8	W	cdav
2011	60	30	0	3.89333	78.1304	10.0199	9	W	cdav
2011	60	30	0	3.89333	78.1304	10.0199	10	W	cdav
2011	60	30	0	3.89333	78.1304	8.21296	11	W	cdav
2011	60	30	0	3.89333	78.1304	10.3813	12	W	cdav
2011	60	30	0	3.89333	78.1304	9.70862	13	W	cdav
2011	60	30	0	3.89333	78.1304	8.93574	14	W	cdav
2011	60	30	0	3.89333	78.1304	8.57435	15	W	cdav
2011	60	30	0	3.89333	78.1304	7.49018	16	W	cdav
2011	60	30	0	3.89333	78.1304	9.29713	17	W	cdav
2011	60	30	0	3.89333	78.1304	9.29713	18	W	cdav
2011	60	30	0	3.89333	78.1304	6.40601	19	W	cdav
2011	60	30	0	3.89333	78.1304	7.49018	20	W	cdav
2011	60	30	0	3.89333	78.1304	8.93574	21	W	cdav
2011	60	30	0	3.89333	78.1304	9.97575	22	W	cdav
2011	60	30	0	3.89333	78.1304	6.14813	23	W	cdav
2011	60	30	0	3.89333	78.1304	8.26306	24	W	cdav
2011	60	30	0	3.89333	78.1304	11.0599	25	W	cdav
2011	60	30	0	3.89333	78.1304	3.056	26	W	cdav
2011	60	30	0	3.89333	78.1304	8.15162	27	W	cdav
2011	60	30	0	3.89333	78.1304	0	28	W	cdav
2011	60	30	0	3.89333	78.1304	9.94769	29	W	cdav
2011	60	30	0	3.89333	78.1304	6.8175	30	W	cdav
2011	60	30	0	3.89333	78.1304	7.12879	1	c	cdav
2011	60	30	0	3.89333	78.1304	9.04107	2	c	cdav
2011	60	30	0	3.89333	78.1304	4.63199	3	c	cdav
2011	60	30	0	3.89333	78.1304	7.12879	4	c	cdav
2011	60	30	0	3.89333	78.1304	7.90167	5	c	cdav
2011	60	30	0	3.89333	78.1304	11.0427	6	c	cdav
2011	60	30	0	3.89333	78.1304	11.4655	7	c	cdav
2011	60	30	0	3.89333	78.1304	7.06745	8	c	cdav
2011	60	30	0	3.89333	78.1304	11.0599	9	c	cdav
2011	60	30	0	3.89333	78.1304	9.59718	10	c	cdav
2011	60	30	0	3.89333	78.1304	9.95857	11	c	cdav
2011	60	30	0	3.89333	78.1304	6.87091	12	c	cdav
2011	60	30	0	3.89333	78.1304	5.29713	13	c	cdav
2011	60	30	0	3.89333	78.1304	9.29713	14	c	cdav
2011	60	30	0	3.89333	78.1304	3.24777	15	c	cdav
2011	60	30	0	3.89333	78.1304	0	16	c	cdav
2011	60	30	0	3.89333	78.1304	10.0199	17	c	cdav
2011	60	30	0	3.89333	78.1304	5.41611	18	c	cdav
2011	60	30	0	3.89333	78.1304	9.29713	19	c	cdav
2011	60	30	0	3.89333	78.1304	7.85157	20	c	cdav
2011	60	30	0	3.89333	78.1304	8.21296	21	c	cdav
2011	60	30	0	3.89333	78.1304	8.93574	22	c	cdav
2011	60	30	0	3.89333	78.1304	8.21296	23	c	cdav
2011	60	30	0	3.89333	78.1304	6.40601	24	c	cdav
2011	60	30	0	3.89333	78.1304	7.49018	25	c	cdav
2011	60	30	0	3.89333	78.1304	7.85157	26	c	cdav
2011	60	30	0	3.89333	78.1304	7.85157	27	c	cdav
2011	60	30	0	3.89333	78.1304	6.7674	28	c	cdav
2011	60	30	0	3.89333	78.1304	6.7674	29	c	cdav
2011	60	30	0	3.89333	78.1304	7.49018	30	c	cdav
2011	60	30	0	3.89333	78.1304	4.43727	1	d	dav pic
2011	60	30	0	3.89333	78.1304	4.52135	2	d	dav pic
2011	60	30	0	3.89333	78.1304	2.20782	3	d	dav pic
2011	60	30	0	3.89333	78.1304	5.68323	4	d	dav pic
2011	60	30	0	3.89333	78.1304	2.56921	5	d	dav pic
2011	60	30	0	3.89333	78.1304	6.6056	6	d	dav pic
2011	60	30	0	3.89333	78.1304	6.87273	7	d	dav pic
2011	60	30	0	3.89333	78.1304	7.06745	8	d	dav pic
2011	60	30	0	3.89333	78.1304	3.71449	9	d	dav pic
2011	60	30	0	3.89333	78.1304	6.43894	10	d	dav pic
2011	60	30	0	3.89333	78.1304	2.7674	1	e	dav pic
2011	60	30	0	3.89333	78.1304	9.04107	2	e	dav pic
2011	60	30	0	3.89333	78.1304	3.1179	3	e	dav pic
2011	60	30	0	3.89333	78.1304	4.79866	4	e	dav pic
2011	60	30	0	3.89333	78.1304	6.87273	5	e	dav pic
2011	60	30	0	3.89333	78.1304	8.51301	6	e	dav pic
2011	60	30	0	3.89333	78.1304	4.43727	7	e	dav pic
2011	60	30	0	3.89333	78.1304	2.87845	8	e	dav pic
2011	60	30	0	3.89333	78.1304	1.3012	9	e	dav pic
2011	60	30	0	3.89333	78.1304	1.84071	10	e	dav pic
2011	60	30	0	3.89333	78.1304	7.46779	1	f	W, PC
2011	60	30	0	3.89333	78.1304	8.21296	2	f	W, PC
2011	60	30	0	3.89333	78.1304	9.23579	3	f	W, PC
2011	60	30	0	3.89333	78.1304	7.1064	4	f	W, PC
2011	60	30	0	3.89333	78.1304	8.50213	5	f	W, PC
2011	60	30	0	3.89333	78.1304	8.53019	6	f	W, PC
2011	60	30	0	3.89333	78.1304	8.14074	7	f	W, PC
2011	60	30	0	3.89333	78.1304	9.25297	8	f	W, PC
2011	60	30	0	3.89333	78.1304	9.25297	9	f	W, PC
2011	60	30	0	3.89333	78.1304	7.79652	10	f	W, PC
2011	60	30	0	3.89333	78.1304	5.60562	1	g	W, PC
2011	60	30	0	3.89333	78.1304	6.30033	2	g	W, PC
2011	60	30	0	3.89333	78.1304	6.66172	3	g	W, PC
2011	60	30	0	3.89333	78.1304	6.10561	4	g	W, PC
2011	60	30	0	3.89333	78.1304	8.55196	5	g	W, PC
2011	60	30	0	3.89333	78.1304	5.77228	6	g	W, PC
2011	60	30	0	3.89333	78.1304	4.15996	7	g	W, PC
2011	60	30	0	3.89333	78.1304	7.79023	8	g	W, PC
2011	60	30	0	3.89333	78.1304	2.95866	9	g	W, PC
2011	60	30	0	3.89333	78.1304	1.65517	10	g	W, PC
2011	60	30	0	3.89333	78.1304	7.44602	1	h	bdav
2011	60	30	0	3.89333	78.1304	3.79228	2	h	bdav
2011	60	30	0	3.89333	78.1304	5.68323	3	h	bdav
2011	60	30	0	3.89333	78.1304	0.0980565	4	h	bdav
2011	60	30	0	3.89333	78.1304	8.93574	5	h	bdav
2011	60	30	0	3.89333	78.1304	0.281835	6	h	bdav
2011	60	30	0	3.89333	78.1304	8.15162	7	h	bdav
2011	60	30	0	3.89333	78.1304	7.85157	8	h	bdav
2011	60	30	0	3.89333	78.1304	7.49018	9	h	bdav
2011	60	30	0	3.89333	78.1304	6.04462	10	h	bdav
2011	60	30	0	3.89333	78.1304	6.7674	11	h	bdav
2011	60	30	0	3.89333	78.1304	0	12	h	bdav
2011	60	30	0	3.89333	78.1304	7.12879	13	h	bdav
2011	60	30	0	3.89333	78.1304	6.7674	14	h	bdav
2011	60	30	0	3.89333	78.1304	0.601112	15	h	bdav
2011	60	30	0	3.89333	78.1304	0.239723	16	h	bdav
2011	60	30	0	3.89333	78.1304	0.239723	17	h	bdav
2011	60	30	0	3.89333	78.1304	4.33194	18	h	bdav
2011	60	30	0	3.89333	78.1304	4.33194	19	h	bdav
2011	60	30	0	3.89333	78.1304	7.85157	20	h	bdav
2011	60	30	0	3.89333	78.1304	7.49018	1	i	bdav
2011	60	30	0	3.89333	78.1304	0	2	i	bdav
2011	60	30	0	3.89333	78.1304	5.05472	3	i	bdav
2011	60	30	0	3.89333	78.1304	0.111705	4	i	bdav
2011	60	30	0	3.89333	78.1304	5.35477	5	i	bdav
2011	60	30	0	3.89333	78.1304	7.49018	6	i	bdav
2011	60	30	0	3.89333	78.1304	8.26306	7	i	bdav
2011	60	30	0	3.89333	78.1304	2.58928	8	i	bdav
2011	60	30	0	3.89333	78.1304	8.53019	9	i	bdav
2011	60	30	0	3.89333	78.1304	7.42884	10	i	bdav
2011	60	30	0	3.89333	78.1304	7.54028	11	i	bdav
2011	60	30	0	3.89333	78.1304	7.12879	12	i	bdav
2011	60	30	0	3.89333	78.1304	6.50028	13	i	bdav
2011	60	30	0	3.89333	78.1304	7.49018	14	i	bdav
2011	60	30	0	3.89333	78.1304	7.85157	15	i	bdav
2011	60	30	0	3.89333	78.1304	8.21296	16	i	bdav
2011	60	30	0	3.89333	78.1304	0.643225	17	i	bdav
2011	60	30	0	3.89333	78.1304	6.7674	18	i	bdav
2011	60	30	0	3.89333	78.1304	5.68323	19	i	bdav
2011	60	30	0	3.89333	78.1304	3.17295	20	i	bdav
2011	60	30	0	3.89333	78.1304	6.70606	1	j	adav
2011	60	30	0	3.89333	78.1304	8.93574	2	j	adav
2011	60	30	0	3.89333	78.1304	6.7674	3	j	adav
2011	60	30	0	3.89333	78.1304	6.87273	4	j	adav
2011	60	30	0	3.89333	78.1304	7.49018	5	j	adav
2011	60	30	0	3.89333	78.1304	9.76385	6	j	adav
2011	60	30	0	3.89333	78.1304	9.23579	7	j	adav
2011	60	30	0	3.89333	78.1304	8.15162	8	j	adav
2011	60	30	0	3.89333	78.1304	7.79023	9	j	adav
2011	60	30	0	3.89333	78.1304	7.06745	10	j	adav
2011	60	30	0	3.89333	78.1304	6.80033	11	j	adav
2011	60	30	0	3.89333	78.1304	7.52311	12	j	adav
2011	60	30	0	3.89333	78.1304	8.51301	13	j	adav
2011	60	30	0	3.89333	78.1304	9.23579	14	j	adav
2011	60	30	0	3.89333	78.1304	8.31829	15	j	adav
2011	60	30	0	3.89333	78.1304	4.20207	16	j	adav
2011	60	30	0	3.89333	78.1304	8.89158	17	j	adav
2011	60	30	0	3.89333	78.1304	6.09472	18	j	adav
2011	60	30	0	3.89333	78.1304	9.23579	19	j	adav
2011	60	30	0	3.89333	78.1304	8.1688	20	j	adav
2011	60	30	0	3.89333	78.1304	7.06745	1	k	adav
2011	60	30	0	3.89333	78.1304	6.51134	2	k	adav
2011	60	30	0	3.89333	78.1304	7.49018	3	k	adav
2011	60	30	0	3.89333	78.1304	8.1688	4	k	adav
2011	60	30	0	3.89333	78.1304	9.23579	5	k	adav
2011	60	30	0	3.89333	78.1304	9.76385	6	k	adav
2011	60	30	0	3.89333	78.1304	7.49018	7	k	adav
2011	60	30	0	3.89333	78.1304	7.9569	8	k	adav
2011	60	30	0	3.89333	78.1304	6.40601	9	k	adav
2011	60	30	0	3.89333	78.1304	8.21296	10	k	adav
2011	60	30	0	3.89333	78.1304	10.0199	11	k	adav
2011	60	30	0	3.89333	78.1304	8.15162	12	k	adav
2011	60	30	0	3.89333	78.1304	3.67345	13	k	adav
2011	60	30	0	3.89333	78.1304	0.0837787	14	k	adav
2011	60	30	0	3.89333	78.1304	8.15162	15	k	adav
2011	60	30	0	3.89333	78.1304	7.59551	16	k	adav
2011	60	30	0	3.89333	78.1304	7.79023	17	k	adav
2011	60	30	0	3.89333	78.1304	8.21296	18	k	adav
2011	60	30	0	3.89333	78.1304	9.27474	19	k	adav
2011	60	30	0	3.89333	78.1304	11.2655	20	k	adav
2011	60	30	0	3.89333	78.1304	2.99761	1	l	Horsebarn
2011	60	30	0	3.89333	78.1304	6.28945	2	l	Horsebarn
2011	60	30	0	3.89333	78.1304	4.20258	3	l	Horsebarn
2011	60	30	0	3.89333	78.1304	2.97301	4	l	Horsebarn
2011	60	30	0	3.89333	78.1304	3.34069	5	l	Horsebarn
2011	60	30	0	3.89333	78.1304	3.30684	6	l	Horsebarn
2011	60	30	0	3.89333	78.1304	3.67056	7	l	Horsebarn
2011	60	30	0	3.89333	78.1304	2.56921	8	l	Horsebarn
2011	60	30	0	3.89333	78.1304	1.66605	9	l	Horsebarn
2011	60	30	0	3.89333	78.1304	7.84635	10	l	Horsebarn
2011	60	30	0	3.89333	78.1304	6.51134	11	l	Horsebarn
2011	60	30	0	3.89333	78.1304	3.30917	12	l	Horsebarn
2011	60	30	0	3.89333	78.1304	4.15996	13	l	Horsebarn
2011	60	30	0	3.89333	78.1304	4.02623	14	l	Horsebarn
2011	60	30	0	3.89333	78.1304	2.914	15	l	Horsebarn
2011	60	30	0	3.89333	78.1304	4.37673	16	l	Horsebarn
2011	60	30	0	3.89333	78.1304	0	17	l	Horsebarn
2011	60	30	0	3.89333	78.1304	2.55261	18	l	Horsebarn
2011	60	30	0	3.89333	78.1304	2.19122	19	l	Horsebarn
2011	60	30	0	3.89333	78.1304	0.0837787	20	l	Horsebarn
2011	60	30	0	3.89333	78.1304	2.75651	1	m	Horsebarn
2011	60	30	0	3.89333	78.1304	7.06745	2	m	Horsebarn
2011	60	30	0	3.89333	78.1304	4.37673	3	m	Horsebarn
2011	60	30	0	3.89333	78.1304	0	4	m	Horsebarn
2011	60	30	0	3.89333	78.1304	5.91718	5	m	Horsebarn
2011	60	30	0	3.89333	78.1304	5.37195	6	m	Horsebarn
2011	60	30	0	3.89333	78.1304	3.54284	7	m	Horsebarn
2011	60	30	0	3.89333	78.1304	2.7674	8	m	Horsebarn
2011	60	30	0	3.89333	78.1304	4.749	9	m	Horsebarn
2011	60	30	0	3.89333	78.1304	4.52135	10	m	Horsebarn
2011	60	30	0	3.89333	78.1304	3.30917	11	m	Horsebarn
2011	60	30	0	3.89333	78.1304	4.15996	12	m	Horsebarn
2011	60	30	0	3.89333	78.1304	1.17694	13	m	Horsebarn
2011	60	30	0	3.89333	78.1304	6.42805	14	m	Horsebarn
2011	60	30	0	3.89333	78.1304	5.34389	15	m	Horsebarn
2011	60	30	0	3.89333	78.1304	7.06745	16	m	Horsebarn
2011	60	30	0	3.89333	78.1304	3.60916	17	m	Horsebarn
2011	60	30	0	3.89333	78.1304	7.59551	18	m	Horsebarn
2011	60	30	0	3.89333	78.1304	4.67094	19	m	Horsebarn
2011	60	30	0	3.89333	78.1304	5.7551	20	m	Horsebarn
2012	67	32	0	3.61	41.3055	6.00273	1	a	sdav
2012	67	32	0	3.61	41.3055	4.14279	2	a	sdav
2012	67	32	0	3.61	41.3055	4.04283	3	a	sdav
2012	67	32	0	3.61	41.3055	5.22696	4	a	sdav
2012	67	32	0	3.61	41.3055	4.08699	5	a	sdav
2012	67	32	0	3.61	41.3055	10.07	6	a	sdav
2012	67	32	0	3.61	41.3055	6.20028	7	a	sdav
2012	67	32	0	3.61	41.3055	8.59639	8	a	sdav
2012	67	32	0	3.61	41.3055	9.31917	9	a	sdav
2012	67	32	0	3.61	41.3055	6.52041	10	a	sdav
2012	67	32	0	3.61	41.3055	10.4314	11	a	sdav
2012	67	32	0	3.61	41.3055	12.4883	12	a	sdav
2012	67	32	0	3.61	41.3055	13.9339	13	a	sdav
2012	67	32	0	3.61	41.3055	12.2103	14	a	sdav
2012	67	32	0	3.61	41.3055	10.6705	15	a	sdav
2012	67	32	0	3.61	41.3055	11.3932	16	a	sdav
2012	67	32	0	3.61	41.3055	10.4314	17	a	sdav
2012	67	32	0	3.61	41.3055	6.13096	18	a	sdav
2012	67	32	0	3.61	41.3055	0	19	a	sdav
2012	67	32	0	3.61	41.3055	13.951	20	a	sdav
2012	67	32	0	3.61	41.3055	1.62394	21	a	sdav
2012	67	32	0	3.61	41.3055	5.43624	22	a	sdav
2012	67	32	0	3.61	41.3055	12.856	23	a	sdav
2012	67	32	0	3.61	41.3055	4.93834	24	a	sdav
2012	67	32	0	3.61	41.3055	0	25	a	sdav
2012	67	32	0	3.61	41.3055	10.6985	25	b	sdav
2012	67	32	0	3.61	41.3055	7.24319	1	b	sdav
2012	67	32	0	3.61	41.3055	8.59639	2	b	sdav
2012	67	32	0	3.61	41.3055	2.40601	3	b	sdav
2012	67	32	0	3.61	41.3055	10.07	4	b	sdav
2012	67	32	0	3.61	41.3055	0.589286	5	b	sdav
2012	67	32	0	3.61	41.3055	4.76561	6	b	sdav
2012	67	32	0	3.61	41.3055	9.59718	7	b	sdav
2012	67	32	0	3.61	41.3055	13.0164	8	b	sdav
2012	67	32	0	3.61	41.3055	7.32838	9	b	sdav
2012	67	32	0	3.61	41.3055	3.056	10	b	sdav
2012	67	32	0	3.61	41.3055	11.8216	11	b	sdav
2012	67	32	0	3.61	41.3055	7.24319	12	b	sdav
2012	67	32	0	3.61	41.3055	3.42001	13	b	sdav
2012	67	32	0	3.61	41.3055	8.72429	14	b	sdav
2012	67	32	0	3.61	41.3055	8.98584	15	b	sdav
2012	67	32	0	3.61	41.3055	8.31018	16	b	sdav
2012	67	32	0	3.61	41.3055	0	17	b	sdav
2012	67	32	0	3.61	41.3055	9.68056	18	b	sdav
2012	67	32	0	3.61	41.3055	2.38883	19	b	sdav
2012	67	32	0	3.61	41.3055	10.3371	20	b	sdav
2012	67	32	0	3.61	41.3055	5.40818	21	b	sdav
2012	67	32	0	3.61	41.3055	8.60728	22	b	sdav
2012	67	32	0	3.61	41.3055	3.60123	23	b	sdav
2012	67	32	0	3.61	41.3055	0	24	b	sdav
2012	67	32	0	3.61	41.3055	7.59551	1	W	cdav
2012	67	32	0	3.61	41.3055	2.22789	2	W	cdav
2012	67	32	0	3.61	41.3055	3.77878	3	W	cdav
2012	67	32	0	3.61	41.3055	2.95067	4	W	cdav
2012	67	32	0	3.61	41.3055	6.96699	5	W	cdav
2012	67	32	0	3.61	41.3055	7.94584	6	W	cdav
2012	67	32	0	3.61	41.3055	5.7775	7	W	cdav
2012	67	32	0	3.61	41.3055	7.58445	8	W	cdav
2012	67	32	0	3.61	41.3055	8.30723	9	W	cdav
2012	67	32	0	3.61	41.3055	6.13889	10	W	cdav
2012	67	32	0	3.61	41.3055	8.30723	11	W	cdav
2012	67	32	0	3.61	41.3055	6.6056	12	W	cdav
2012	67	32	0	3.61	41.3055	11.6651	13	W	cdav
2012	67	32	0	3.61	41.3055	3.31206	14	W	cdav
2012	67	32	0	3.61	41.3055	0.643225	15	W	cdav
2012	67	32	0	3.61	41.3055	0.122571	16	W	cdav
2012	67	32	0	3.61	41.3055	1.50511	17	W	cdav
2012	67	32	0	3.61	41.3055	6.13889	18	W	cdav
2012	67	32	0	3.61	41.3055	6.50028	19	W	cdav
2012	67	32	0	3.61	41.3055	1.8665	20	W	cdav
2012	67	32	0	3.61	41.3055	4.69333	21	W	cdav
2012	67	32	0	3.61	41.3055	8.21296	22	W	cdav
2012	67	32	0	3.61	41.3055	6.24421	23	W	cdav
2012	67	32	0	3.61	41.3055	5.05767	24	W	cdav
2012	67	32	0	3.61	41.3055	3.25072	25	W	cdav
2012	67	32	0	3.61	41.3055	1.13454	26	W	cdav
2012	67	32	0	3.61	41.3055	10.042	27	W	cdav
2012	67	32	0	3.61	41.3055	9.33006	28	W	cdav
2012	67	32	0	3.61	41.3055	7.82686	29	W	cdav
2012	67	32	0	3.61	41.3055	12.2275	30	W	cdav
2012	67	32	0	3.61	41.3055	6.50028	1	c	cdav
2012	67	32	0	3.61	41.3055	6.50028	2	c	cdav
2012	67	32	0	3.61	41.3055	7.15083	3	c	cdav
2012	67	32	0	3.61	41.3055	4.32401	4	c	cdav
2012	67	32	0	3.61	41.3055	11.4655	5	c	cdav
2012	67	32	0	3.61	41.3055	2.08878	6	c	cdav
2012	67	32	0	3.61	41.3055	10.0199	7	c	cdav
2012	67	32	0	3.61	41.3055	6.49235	8	c	cdav
2012	67	32	0	3.61	41.3055	7.16172	9	c	cdav
2012	67	32	0	3.61	41.3055	4.32401	10	c	cdav
2012	67	32	0	3.61	41.3055	10.042	11	c	cdav
2012	67	32	0	3.61	41.3055	1.47133	12	c	cdav
2012	67	32	0	3.61	41.3055	12.1883	13	c	cdav
2012	67	32	0	3.61	41.3055	1.8665	14	c	cdav
2012	67	32	0	3.61	41.3055	0	15	c	cdav
2012	67	32	0	3.61	41.3055	0	16	c	cdav
2012	67	32	0	3.61	41.3055	4.03484	17	c	cdav
2012	67	32	0	3.61	41.3055	6.20318	18	c	cdav
2012	67	32	0	3.61	41.3055	1.8665	19	c	cdav
2012	67	32	0	3.61	41.3055	11.1041	20	c	cdav
2012	67	32	0	3.61	41.3055	2.22789	21	c	cdav
2012	67	32	0	3.61	41.3055	5.05472	22	c	cdav
2012	67	32	0	3.61	41.3055	1.8665	23	c	cdav
2012	67	32	0	3.61	41.3055	7.94584	24	c	cdav
2012	67	32	0	3.61	41.3055	7.22306	25	c	cdav
2012	67	32	0	3.61	41.3055	3.31206	26	c	cdav
2012	67	32	0	3.61	41.3055	5.7775	27	c	cdav
2012	67	32	0	3.61	41.3055	6.50028	28	c	cdav
2012	67	32	0	3.61	41.3055	6.50028	29	c	cdav
2012	67	32	0	3.61	41.3055	9.29713	30	c	cdav
2012	67	32	0	3.61	41.3055	7.79023	1	d	dav pic
2012	67	32	0	3.61	41.3055	3.67056	2	d	dav pic
2012	67	32	0	3.61	41.3055	2.99018	3	d	dav pic
2012	67	32	0	3.61	41.3055	11.7546	4	d	dav pic
2012	67	32	0	3.61	41.3055	3.7095	5	d	dav pic
2012	67	32	0	3.61	41.3055	8.19057	6	d	dav pic
2012	67	32	0	3.61	41.3055	3.60123	7	d	dav pic
2012	67	32	0	3.61	41.3055	8.17968	8	d	dav pic
2012	67	32	0	3.61	41.3055	5.35477	9	d	dav pic
2012	67	32	0	3.61	41.3055	7.06745	10	d	dav pic
2012	67	32	0	3.61	41.3055	0.526194	1	e	dav pic
2012	67	32	0	3.61	41.3055	7.68977	2	e	dav pic
2012	67	32	0	3.61	41.3055	4.34118	3	e	dav pic
2012	67	32	0	3.61	41.3055	9.94769	4	e	dav pic
2012	67	32	0	3.61	41.3055	8.95778	5	e	dav pic
2012	67	32	0	3.61	41.3055	7.17889	6	e	dav pic
2012	67	32	0	3.61	41.3055	4.32401	7	e	dav pic
2012	67	32	0	3.61	41.3055	7.51222	8	e	dav pic
2012	67	32	0	3.61	41.3055	10.3091	9	e	dav pic
[truncated: 2,031 more rows]
